# Supplementary material for: Pyrrole alkaloids from the fruiting bodies of edible mushroom Lentinula edodes
Source: RSC Adv. 2023 Jun 16;13(27):18223–8. doi: 10.1039/d3ra02672h (PMC10273186; doi:10.1039/d3ra02672h)
Supplement: RA-013-D3RA02672H-s002 [file RA-013-D3RA02672H-s002.cif]

# Electronic Supplementary Material (ESI) for RSC Advances.
# This journal is © The Royal Society of Chemistry 2023

####################################################################### 
# 
# This file contains crystal structure data downloaded from the 
# Cambridge Structural Database (CSD) hosted by the Cambridge 
# Crystallographic Data Centre (CCDC).
# 
# Full information about CCDC data access policies and citation 
# guidelines are available at http://www.ccdc.cam.ac.uk/access/V1 
# 
# Audit and citation data items may have been added by the CCDC. 
# Please retain this information to preserve the provenance of 
# this file and to allow appropriate attribution of the data. 
# 
#######################################################################

data_lxg1a
_database_code_depnum_ccdc_archive 'CCDC 2251050'
loop_
_audit_author_name
_audit_author_address
'Jun He'
;South Central Minzu University
China
;
_audit_update_record             
;
2023-03-23 deposited with the CCDC.	2023-05-26 downloaded from the CCDC.
;
_chemical_name_systematic        ?
_chemical_name_common            ?
_chemical_formula_moiety         ?
_chemical_formula_sum            'C10 H11 N O2'
_chemical_formula_iupac          ?
_chemical_formula_weight         177.20

_chemical_melting_point          ?

_space_group_crystal_system      monoclinic
_space_group_name_H-M_alt        'P 1 21/n 1'
_space_group_name_Hall           '-P 2yn'
loop_
_space_group_symop_operation_xyz
'x, y, z'
'-x+1/2, y+1/2, -z+1/2'
'-x, -y, -z'
'x-1/2, -y-1/2, z-1/2'

_cell_length_a                   6.7030(4)
_cell_length_b                   9.0452(6)
_cell_length_c                   15.0090(9)
_cell_angle_alpha                90
_cell_angle_beta                 93.234(2)
_cell_angle_gamma                90
_cell_volume                     908.55(10)
_cell_formula_units_Z            4
_cell_measurement_reflns_used    9988
_cell_measurement_theta_min      4.8892
_cell_measurement_theta_max      74.5551
_cell_measurement_temperature    273.(2)

_exptl_crystal_description       Block
_exptl_crystal_colour            Colourless
_exptl_crystal_size_max          0.370
_exptl_crystal_size_mid          0.330
_exptl_crystal_size_min          0.180
_exptl_crystal_density_diffrn    1.295
_exptl_crystal_density_meas      ?
_exptl_crystal_density_method    'not measured'
_exptl_crystal_F_000             376

_exptl_absorpt_coefficient_mu    0.743
_exptl_absorpt_correction_type   Multi-Scan
_exptl_absorpt_process_details   
;
SADABS-2016/2 - Bruker AXS area detector scaling and absorption correction
;
_exptl_absorpt_correction_T_min  0.73
_exptl_absorpt_correction_T_max  0.88

_exptl_special_details           
;
;

_diffrn_ambient_temperature      273.(2)

_diffrn_source                   ?
_diffrn_source_type              ?

_diffrn_radiation_type           'Cu K\a'
_diffrn_radiation_wavelength     1.54178
_diffrn_radiation_monochromator  ?

_diffrn_measurement_device_type  'Bruker APEX-II CCD'
_diffrn_measurement_method       '\f and \w scans'

_diffrn_detector_area_resol_mean 7.3910

_diffrn_reflns_number            14437
_diffrn_reflns_av_R_equivalents  0.0299
_diffrn_reflns_av_unetI/netI     0.0211
_diffrn_reflns_theta_min         5.91
_diffrn_reflns_theta_max         74.55
_diffrn_reflns_theta_full        74.55
_diffrn_measured_fraction_theta_max 0.989
_diffrn_measured_fraction_theta_full 0.989
_diffrn_reflns_limit_h_min       -8
_diffrn_reflns_limit_h_max       5
_diffrn_reflns_limit_k_min       -11
_diffrn_reflns_limit_k_max       11
_diffrn_reflns_limit_l_min       -17
_diffrn_reflns_limit_l_max       18

_refine_special_details          
;
;

_reflns_number_total             1838
_reflns_number_gt                1775
_reflns_threshold_expression     'I > 2\s(I)'

_refine_ls_structure_factor_coef Fsqd
_refine_ls_matrix_type           full
_refine_ls_R_factor_all          0.0407
_refine_ls_R_factor_gt           0.0397
_refine_ls_wR_factor_gt          0.1095
_refine_ls_wR_factor_ref         0.1107
_refine_ls_goodness_of_fit_ref   1.056
_refine_ls_restrained_S_all      1.056
_refine_ls_number_reflns         1838
_refine_ls_number_parameters     119
_refine_ls_number_restraints     0
_refine_ls_number_constraints    ?
_refine_ls_hydrogen_treatment    mixed
_refine_ls_weighting_scheme      calc
_refine_ls_weighting_details     
'w=1/[\s^2^(Fo^2^)+(0.0612P)^2^+0.1205P] where P=(Fo^2^+2Fc^2^)/3'

_atom_sites_solution_hydrogens   geom
_atom_sites_solution_primary     ?
_atom_sites_solution_secondary   ?

_refine_ls_shift/su_max          0.000
_refine_ls_shift/su_mean         0.000
_refine_diff_density_max         0.214
_refine_diff_density_min         -0.164
_refine_ls_extinction_method     none
_refine_ls_extinction_coef       ?

loop_
_atom_type_symbol
_atom_type_description
_atom_type_scat_dispersion_real
_atom_type_scat_dispersion_imag
_atom_type_scat_source
C C 0.0181 0.0091 'International Tables Vol C Tables 4.2.6.8 and 6.1.1.4'
H H 0.0000 0.0000 'International Tables Vol C Tables 4.2.6.8 and 6.1.1.4'
N N 0.0311 0.0180 'International Tables Vol C Tables 4.2.6.8 and 6.1.1.4'
O O 0.0492 0.0322 'International Tables Vol C Tables 4.2.6.8 and 6.1.1.4'

_computing_data_collection       ?
_computing_cell_refinement       'SAINT V8.38A (Bruker AXS Inc., 2017)'
_computing_data_reduction        'SAINT V8.38A (Bruker AXS Inc., 2017)'
_computing_structure_solution    'SHELXT 2014/5 (Sheldrick, 2014)'
_computing_structure_refinement  'SHELXL-2016/6 (Sheldrick, 2016)'
_computing_molecular_graphics    'shelXle (C.B. Huebschle, rev 833)'
_computing_publication_material  ?

loop_
_atom_site_type_symbol
_atom_site_label
_atom_site_fract_x
_atom_site_fract_y
_atom_site_fract_z
_atom_site_U_iso_or_equiv
_atom_site_adp_type
_atom_site_calc_flag
_atom_site_refinement_flags_adp
_atom_site_refinement_flags_occupancy
_atom_site_refinement_flags_posn
_atom_site_occupancy
_atom_site_disorder_assembly
_atom_site_disorder_group
O O1 0.08524(13) 0.35948(12) 0.58274(6) 0.0668(3) Uani d . . . 1 . .
C C1 0.24198(17) 0.30779(14) 0.55846(8) 0.0515(3) Uani d . . . 1 . .
H H1 0.308002 0.23921 0.595684 0.062 Uiso calc U . R 1 . .
O O2 0.76869(15) 0.36718(12) 0.24897(7) 0.0682(3) Uani d . . . 1 . .
C C2 0.33068(15) 0.34497(12) 0.47738(7) 0.0441(3) Uani d . . . 1 . .
N N1 0.24680(13) 0.44835(10) 0.41748(6) 0.0445(2) Uani d . . . 1 . .
H H1N 0.137802 0.49564 0.425175 0.053 Uiso calc U . R 1 . .
C C10 0.2605(2) 0.48684(15) 0.18359(9) 0.0619(3) Uani d . . . 1 . .
H H10A 0.37498 0.428482 0.170718 0.093 Uiso calc U . R 1 . .
H H10B 0.234145 0.557336 0.136575 0.093 Uiso calc U . R 1 . .
H H10C 0.1466 0.423459 0.188001 0.093 Uiso calc U . R 1 . .
C C9 0.30121(19) 0.56786(13) 0.27128(8) 0.0541(3) Uani d . . . 1 . .
H H9A 0.408565 0.638276 0.264799 0.065 Uiso calc U . R 1 . .
H H9B 0.182785 0.622727 0.285478 0.065 Uiso calc U . R 1 . .
C C8 0.35733(16) 0.46499(12) 0.34621(7) 0.0442(3) Uani d . . . 1 . .
C C7 0.51998(15) 0.36817(12) 0.35943(7) 0.0440(3) Uani d . . . 1 . .
C C3 0.50304(15) 0.29460(12) 0.44040(7) 0.0432(3) Uani d . . . 1 . .
C C4 0.67194(17) 0.18880(15) 0.46064(8) 0.0536(3) Uani d . . . 1 . .
H H4A 0.623154 0.088822 0.467972 0.064 Uiso calc U . R 1 . .
H H4B 0.750256 0.217763 0.514117 0.064 Uiso calc U . R 1 . .
C C6 0.70067(17) 0.32207(13) 0.31733(8) 0.0498(3) Uani d . . . 1 . .
C C5 0.79508(18) 0.20182(15) 0.37708(9) 0.0577(3) Uani d . . . 1 . .
H H5A 0.932408 0.227329 0.394358 0.069 Uiso calc U . R 1 . .
H H5B 0.794458 0.108319 0.345418 0.069 Uiso calc U . R 1 . .

loop_
_atom_site_aniso_label
_atom_site_aniso_U_11
_atom_site_aniso_U_22
_atom_site_aniso_U_33
_atom_site_aniso_U_12
_atom_site_aniso_U_13
_atom_site_aniso_U_23
O1 0.0571(5) 0.0882(7) 0.0573(5) 0.0167(4) 0.0231(4) 0.0131(4)
C1 0.0475(6) 0.0647(7) 0.0431(6) 0.0046(5) 0.0098(4) 0.0035(5)
O2 0.0693(6) 0.0783(6) 0.0600(5) 0.0041(5) 0.0309(4) 0.0003(4)
C2 0.0422(5) 0.0515(6) 0.0391(5) -0.0011(4) 0.0066(4) -0.0027(4)
N1 0.0421(4) 0.0487(5) 0.0436(5) 0.0026(3) 0.0099(4) -0.0022(4)
C10 0.0692(8) 0.0630(8) 0.0528(7) -0.0047(6) -0.0036(5) 0.0111(6)
C9 0.0632(7) 0.0472(6) 0.0532(7) 0.0050(5) 0.0157(5) 0.0062(5)
C8 0.0468(5) 0.0443(5) 0.0423(5) -0.0014(4) 0.0102(4) -0.0033(4)
C7 0.0458(5) 0.0462(6) 0.0409(5) -0.0017(4) 0.0101(4) -0.0049(4)
C3 0.0427(5) 0.0475(6) 0.0396(5) -0.0025(4) 0.0052(4) -0.0048(4)
C4 0.0480(6) 0.0591(7) 0.0538(6) 0.0060(5) 0.0048(5) 0.0008(5)
C6 0.0487(6) 0.0533(6) 0.0487(6) -0.0034(5) 0.0145(5) -0.0106(5)
C5 0.0484(6) 0.0619(7) 0.0638(7) 0.0071(5) 0.0122(5) -0.0067(6)

_geom_special_details            
;

All esds (except the esd in the dihedral angle between two l.s. planes)
are estimated using the full covariance matrix.  The cell esds are taken
into account individually in the estimation of esds in distances, angles
and torsion angles; correlations between esds in cell parameters are only
used when they are defined by crystal symmetry.  An approximate (isotropic)
treatment of cell esds is used for estimating esds involving l.s. planes.
;

loop_
_geom_bond_atom_site_label_1
_geom_bond_atom_site_label_2
_geom_bond_site_symmetry_2
_geom_bond_distance
_geom_bond_publ_flag
O1 C1 . 1.2241(14) ?
C1 C2 . 1.4244(15) ?
C1 H1 . 0.93 ?
O2 C6 . 1.2165(14) ?
C2 C3 . 1.3867(14) ?
C2 N1 . 1.3935(14) ?
N1 C8 . 1.3436(13) ?
N1 H1N . 0.86 ?
C10 C9 . 1.5176(18) ?
C10 H10A . 0.96 ?
C10 H10B . 0.96 ?
C10 H10C . 0.96 ?
C9 C8 . 1.4914(16) ?
C9 H9A . 0.97 ?
C9 H9B . 0.97 ?
C8 C7 . 1.4038(15) ?
C7 C3 . 1.3958(15) ?
C7 C6 . 1.4582(14) ?
C3 C4 . 1.5003(16) ?
C4 C5 . 1.5443(17) ?
C4 H4A . 0.97 ?
C4 H4B . 0.97 ?
C6 C5 . 1.5244(18) ?
C5 H5A . 0.97 ?
C5 H5B . 0.97 ?

loop_
_geom_angle_atom_site_label_1
_geom_angle_atom_site_label_2
_geom_angle_atom_site_label_3
_geom_angle_site_symmetry_1
_geom_angle_site_symmetry_3
_geom_angle
_geom_angle_publ_flag
O1 C1 C2 . . 124.81(12) ?
O1 C1 H1 . . 117.6 ?
C2 C1 H1 . . 117.6 ?
C3 C2 N1 . . 106.09(9) ?
C3 C2 C1 . . 131.44(11) ?
N1 C2 C1 . . 122.48(10) ?
C8 N1 C2 . . 111.61(9) ?
C8 N1 H1N . . 124.2 ?
C2 N1 H1N . . 124.2 ?
C9 C10 H10A . . 109.5 ?
C9 C10 H10B . . 109.5 ?
H10A C10 H10B . . 109.5 ?
C9 C10 H10C . . 109.5 ?
H10A C10 H10C . . 109.5 ?
H10B C10 H10C . . 109.5 ?
C8 C9 C10 . . 112.21(10) ?
C8 C9 H9A . . 109.2 ?
C10 C9 H9A . . 109.2 ?
C8 C9 H9B . . 109.2 ?
C10 C9 H9B . . 109.2 ?
H9A C9 H9B . . 107.9 ?
N1 C8 C7 . . 106.04(9) ?
N1 C8 C9 . . 122.90(10) ?
C7 C8 C9 . . 131.05(10) ?
C3 C7 C8 . . 108.65(9) ?
C3 C7 C6 . . 110.57(10) ?
C8 C7 C6 . . 140.77(11) ?
C2 C3 C7 . . 107.61(10) ?
C2 C3 C4 . . 139.88(10) ?
C7 C3 C4 . . 112.51(9) ?
C3 C4 C5 . . 102.63(9) ?
C3 C4 H4A . . 111.2 ?
C5 C4 H4A . . 111.2 ?
C3 C4 H4B . . 111.2 ?
C5 C4 H4B . . 111.2 ?
H4A C4 H4B . . 109.2 ?
O2 C6 C7 . . 129.01(12) ?
O2 C6 C5 . . 124.93(10) ?
C7 C6 C5 . . 106.05(9) ?
C6 C5 C4 . . 108.00(9) ?
C6 C5 H5A . . 110.1 ?
C4 C5 H5A . . 110.1 ?
C6 C5 H5B . . 110.1 ?
C4 C5 H5B . . 110.1 ?
H5A C5 H5B . . 108.4 ?

loop_
_geom_torsion_atom_site_label_1
_geom_torsion_atom_site_label_2
_geom_torsion_atom_site_label_3
_geom_torsion_atom_site_label_4
_geom_torsion_site_symmetry_1
_geom_torsion_site_symmetry_2
_geom_torsion_site_symmetry_3
_geom_torsion_site_symmetry_4
_geom_torsion
_geom_torsion_publ_flag
O1 C1 C2 C3 . . . . -178.64(12) ?
O1 C1 C2 N1 . . . . 1.2(2) ?
C3 C2 N1 C8 . . . . -0.24(12) ?
C1 C2 N1 C8 . . . . 179.85(10) ?
C2 N1 C8 C7 . . . . 0.31(12) ?
C2 N1 C8 C9 . . . . 179.47(10) ?
C10 C9 C8 N1 . . . . -116.82(12) ?
C10 C9 C8 C7 . . . . 62.10(17) ?
N1 C8 C7 C3 . . . . -0.26(12) ?
C9 C8 C7 C3 . . . . -179.33(11) ?
N1 C8 C7 C6 . . . . -178.72(13) ?
C9 C8 C7 C6 . . . . 2.2(2) ?
N1 C2 C3 C7 . . . . 0.06(12) ?
C1 C2 C3 C7 . . . . 179.96(12) ?
N1 C2 C3 C4 . . . . 179.71(13) ?
C1 C2 C3 C4 . . . . -0.4(2) ?
C8 C7 C3 C2 . . . . 0.12(12) ?
C6 C7 C3 C2 . . . . 179.08(9) ?
C8 C7 C3 C4 . . . . -179.63(9) ?
C6 C7 C3 C4 . . . . -0.67(13) ?
C2 C3 C4 C5 . . . . 177.97(13) ?
C7 C3 C4 C5 . . . . -2.39(13) ?
C3 C7 C6 O2 . . . . -176.23(12) ?
C8 C7 C6 O2 . . . . 2.2(2) ?
C3 C7 C6 C5 . . . . 3.51(13) ?
C8 C7 C6 C5 . . . . -178.05(13) ?
O2 C6 C5 C4 . . . . 174.82(12) ?
C7 C6 C5 C4 . . . . -4.94(13) ?
C3 C4 C5 C6 . . . . 4.41(13) ?

_shelx_res_file                  
;

TITL lxg1a_0m_a.res in P2(1)/n
    lxg1a_0m.res
    created by SHELXL-2016/6 at 14:35:04 on 23-May-2018
CELL 1.54178 6.7030 9.0452 15.0090 90.000 93.234 90.000
ZERR 4.00 0.0004 0.0006 0.0009 0.000 0.002 0.000
LATT 1
SYMM -x+1/2, y+1/2, -z+1/2
SFAC C H N O
UNIT 40 44 4 8
LIST 6 ! automatically inserted. Change 6 to 4 for CHECKCIF!!
TEMP 0.000
SIZE 0.180 0.330 0.370
ACTA
L.S. 4
FMAP 2
PLAN -2 0 0.00
HTAB
BOND $H
CONF
WGHT    0.061200    0.120500
FVAR       1.84594
O1    4    0.085240    0.359479    0.582742    11.00000    0.05707    0.08824 =
         0.05730    0.01313    0.02313    0.01670
C1    1    0.241978    0.307791    0.558461    11.00000    0.04751    0.06472 =
         0.04313    0.00354    0.00985    0.00456
AFIX  43
H1    2    0.308002    0.239210    0.595684    11.00000   -1.20000
AFIX   0
O2    4    0.768690    0.367182    0.248971    11.00000    0.06925    0.07832 =
         0.06003    0.00028    0.03090    0.00412
C2    1    0.330676    0.344966    0.477383    11.00000    0.04222    0.05148 =
         0.03910   -0.00267    0.00664   -0.00106
N1    3    0.246798    0.448350    0.417479    11.00000    0.04207    0.04870 =
         0.04362   -0.00224    0.00990    0.00256
AFIX  43
H1N   2    0.137802    0.495640    0.425175    11.00000   -1.20000
AFIX   0
C10   1    0.260493    0.486842    0.183588    11.00000    0.06919    0.06301 =
         0.05276    0.01108   -0.00359   -0.00472
AFIX 137
H10A  2    0.374980    0.428482    0.170718    11.00000   -1.50000
H10B  2    0.234145    0.557336    0.136575    11.00000   -1.50000
H10C  2    0.146600    0.423459    0.188001    11.00000   -1.50000
AFIX   0
C9    1    0.301206    0.567859    0.271278    11.00000    0.06324    0.04715 =
         0.05324    0.00620    0.01571    0.00501
AFIX  23
H9A   2    0.408565    0.638276    0.264799    11.00000   -1.20000
H9B   2    0.182785    0.622727    0.285478    11.00000   -1.20000
AFIX   0
C8    1    0.357331    0.464987    0.346208    11.00000    0.04677    0.04425 =
         0.04232   -0.00329    0.01017   -0.00141
C7    1    0.519981    0.368165    0.359428    11.00000    0.04580    0.04618 =
         0.04094   -0.00490    0.01011   -0.00174
C3    1    0.503036    0.294600    0.440398    11.00000    0.04271    0.04752 =
         0.03956   -0.00476    0.00517   -0.00253
C4    1    0.671937    0.188801    0.460640    11.00000    0.04805    0.05908 =
         0.05384    0.00077    0.00476    0.00599
AFIX  23
H4A   2    0.623154    0.088822    0.467972    11.00000   -1.20000
H4B   2    0.750256    0.217763    0.514117    11.00000   -1.20000
AFIX   0
C6    1    0.700671    0.322071    0.317333    11.00000    0.04868    0.05328 =
         0.04869   -0.01061    0.01449   -0.00339
C5    1    0.795078    0.201818    0.377083    11.00000    0.04835    0.06192 =
         0.06384   -0.00671    0.01219    0.00711
AFIX  23
H5A   2    0.932408    0.227329    0.394358    11.00000   -1.20000
H5B   2    0.794458    0.108319    0.345418    11.00000   -1.20000
REM #####
AFIX   0
HKLF 4 1 1 0 0 0 1 0 0 0 1


REM  lxg1a_0m_a.res in P2(1)/n
REM R1 =  0.0397 for    1775 Fo > 4sig(Fo)  and  0.0407 for all    1838 data
REM    119 parameters refined using      0 restraints

END

WGHT      0.0612      0.1205

REM Instructions for potential hydrogen bonds
EQIV $1 x-1/2, -y+1/2, z+1/2
HTAB C1 O2_$1
EQIV $2 -x, -y+1, -z+1
HTAB N1 O1_$2
EQIV $3 -x+3/2, y-1/2, -z+1/2
HTAB C5 O2_$3

REM Highest difference peak  0.214,  deepest hole -0.164,  1-sigma level  0.029
Q1    1   0.5254  0.3430  0.4007  11.00000  0.05    0.21
Q2    1   0.3390  0.5191  0.3062  11.00000  0.05    0.16
;
_shelx_res_checksum              61753

_shelx_hkl_file                  
;
  -4   0   0 3677.13  135.99
   4   0   0 3749.82  135.09
  -5   0   0    0.00    0.20
  -5   0   0   -0.10    0.30
  -5   0   0   -0.10    0.30
   5   0   0    1.20    0.70
  -5   0   0    0.50    0.40
  -5   0   0   -0.20    0.20
  -5   0   0    0.30    0.30
  -5   0   0    0.40    0.30
  -5   0   0    0.10    0.30
  -5   0   0    0.20    0.20
  -5   0   0    0.20    0.30
  -5   0   0    0.70    0.40
  -5   0   0    0.20    0.30
  -6   0   0    1.50    0.60
  -6   0   0    0.70    0.40
  -6   0   0    1.10    0.60
  -6   0   0    0.90    0.40
  -6   0   0    0.50    0.50
  -6   0   0    0.80    0.50
  -6   0   0    0.60    0.60
  -6   0   0    1.00    0.60
  -6   0   0    1.30    0.60
  -6   0   0    0.80    0.50
  -7   0   0   -0.20    0.30
  -7   0   0    0.20    0.40
  -7   0   0    0.20    0.50
  -7   0   0    0.10    0.30
  -7   0   0    0.20    0.60
  -7   0   0    0.50    0.30
  -7   0   0    1.10    0.50
  -8   0   0   25.10    1.50
  -8   0   0   23.60    1.60
  -8   0   0   22.30    1.50
  -8   0   0   20.70    1.40
   1  -1   0 1818.62   64.99
   1   1   0 1774.42   64.89
   1   1   0 1785.82   65.19
  -1   1   0 1837.82   64.89
   1   1   0 1673.93   64.69
   2  -1   0  757.12   27.80
  -2  -1   0  721.03   27.90
   2   1   0  754.42   28.60
  -2   1   0  750.42   28.00
   2   1   0  741.63   28.40
   3  -1   0  231.28    9.80
  -3  -1   0  227.18   11.70
  -3  -1   0  225.68   10.10
   3   1   0  235.98   10.40
  -3   1   0  244.38   10.40
   3   1   0  227.08   10.40
  -4  -1   0  403.46   17.50
   4  -1   0  412.06   16.60
   4   1   0  404.16   17.30
  -4   1   0  427.66   17.80
  -5  -1   0  583.34   22.40
  -5  -1   0  596.34   22.90
  -5  -1   0  584.34   22.20
  -5  -1   0  574.84   22.10
  -5  -1   0  588.84   22.10
  -5  -1   0  571.44   22.20
  -5  -1   0  598.04   22.70
   5  -1   0  601.64   23.00
  -5  -1   0  592.24   22.30
  -5  -1   0  580.24   22.20
  -5  -1   0  578.64   22.50
  -5  -1   0  597.94   22.10
  -5  -1   0  609.44   22.50
  -5  -1   0  586.74   22.70
  -5   1   0  575.54   22.50
  -5   1   0  572.14   25.20
  -5   1   0  584.84   22.40
  -5   1   0  585.54   22.90
  -5   1   0  606.34   22.70
  -5   1   0  573.54   22.10
  -5   1   0  582.04   22.20
  -5   1   0  594.84   22.60
  -5   1   0  600.34   22.20
  -5   1   0  586.74   22.50
  -5   1   0  604.84   22.50
  -5   1   0  582.24   22.40
  -5   1   0  596.74   23.10
  -5   1   0  581.24   22.30
  -5   1   0  603.04   22.00
   5   1   0  613.54   23.80
  -6  -1   0   21.90    1.70
  -6  -1   0   23.00    2.10
  -6  -1   0   25.10    1.90
  -6  -1   0   22.50    1.70
  -6  -1   0   23.10    1.60
  -6  -1   0   22.80    1.90
  -6  -1   0   23.50    1.90
  -6  -1   0   21.90    1.80
  -6  -1   0   26.60    2.10
  -6   1   0   22.20    1.90
  -6   1   0   23.90    2.00
  -6   1   0   24.70    2.10
  -6   1   0   23.00    1.60
  -6   1   0   24.90    2.30
  -6   1   0   23.60    1.90
  -6   1   0   27.20    2.30
  -6   1   0   23.40    1.90
  -6   1   0   20.30    2.90
  -6   1   0   27.50    2.10
  -7  -1   0   47.20    2.80
  -7  -1   0   51.39    3.20
  -7  -1   0   52.59    2.80
  -7  -1   0   48.70    2.80
  -7  -1   0   49.90    2.80
  -7  -1   0   50.89    3.00
  -7  -1   0   49.50    3.00
  -7   1   0   49.20    2.90
  -7   1   0   48.70    3.10
  -7   1   0   50.69    2.60
  -7   1   0   51.99    3.00
  -7   1   0   52.69    3.50
  -7   1   0   50.39    3.20
  -8  -1   0    0.20    0.30
  -8  -1   0   -0.10    0.20
  -8  -1   0    0.00    0.20
  -8  -1   0    0.20    0.30
  -8   1   0    0.20    0.30
  -8   1   0    0.00    0.20
  -8   1   0    0.20    0.30
  -8   1   0    0.10    0.20
   0  -2   0 1103.39   43.10
   0  -2   0 1253.47   42.30
   0   2   0 1121.79   43.10
   0   2   0 1197.68   44.40
   0   2   0 1143.29   42.40
   1  -2   0 2798.12   99.19
   1   2   0 2774.82  101.59
  -1   2   0 2688.93   99.69
  -1   2   0 2768.22  101.19
  -2  -2   0  760.22   31.40
   2  -2   0  760.32   30.50
  -2   2   0  879.81   30.70
   2   2   0  859.81   31.70
  -2   2   0  793.82   31.10
   3  -2   0  658.23   26.00
   3   2   0  690.53   27.40
  -3   2   0  695.93   26.50
   3   2   0  650.93   27.50
  -4  -2   0  141.39    6.00
  -4  -2   0  136.49    6.10
  -4  -2   0  144.29    6.10
  -4  -2   0  142.59    6.00
  -4  -2   0  135.19    6.30
  -4  -2   0  138.99    5.90
   4  -2   0  148.59    7.20
  -4  -2   0  159.38    9.60
  -4  -2   0  140.69    6.00
  -4  -2   0  138.69    5.90
  -4   2   0  139.19    6.60
  -4   2   0  140.59    6.20
  -4   2   0  146.89    6.20
   4   2   0  156.78    8.50
  -4   2   0  146.29    8.00
  -4   2   0  143.69    6.40
  -4   2   0  139.99    6.70
   4   2   0  144.89    8.20
  -4   2   0  134.99    6.10
  -4   2   0  162.78    6.20
  -4   2   0  137.29    6.10
  -4   2   0  152.58    7.20
  -5  -2   0   97.89    4.80
  -5  -2   0   98.69    4.50
  -5  -2   0   94.09    4.70
  -5  -2   0  102.29    4.60
  -5  -2   0   92.89    4.90
  -5  -2   0   99.99    4.60
   5  -2   0   94.29    5.50
  -5  -2   0  103.39    4.70
  -5  -2   0  100.49    4.60
  -5  -2   0   95.99    4.50
  -5  -2   0   97.29    4.80
  -5  -2   0  102.19    5.20
   5   2   0  101.79    6.60
  -5   2   0  105.19    4.90
  -5   2   0  106.09    4.90
  -5   2   0   99.09    5.30
  -5   2   0  111.09    5.50
  -5   2   0  102.59    4.90
  -5   2   0  103.89    4.40
  -5   2   0  104.59    5.30
  -5   2   0  101.59    4.80
  -5   2   0  102.39    7.00
  -5   2   0  103.19    4.60
  -5   2   0   97.19    4.70
  -5   2   0  106.99    5.00
  -6  -2   0  149.69    6.50
  -6  -2   0  139.99    6.60
  -6  -2   0  146.69    6.40
  -6  -2   0  146.79    7.10
  -6  -2   0  151.18    6.40
  -6  -2   0  151.88    6.80
  -6  -2   0  159.08    6.70
  -6  -2   0  141.19    6.50
  -6   2   0  145.39    7.40
  -6   2   0  145.39    6.30
  -6   2   0  148.89    6.60
  -6   2   0  152.28    7.00
  -6   2   0  149.19    6.70
  -6   2   0  145.99    6.80
  -6   2   0  147.59    9.30
  -6   2   0  149.88    7.20
  -6   2   0  150.08    7.20
  -6   2   0  148.29    6.70
  -7  -2   0   33.70    2.20
  -7  -2   0   35.20    2.10
  -7  -2   0   35.10    2.30
  -7  -2   0   38.20    2.20
  -7  -2   0   35.50    2.10
  -7  -2   0   33.90    2.40
  -7   2   0   33.60    2.30
  -7   2   0   34.80    2.50
  -7   2   0   34.60    1.90
  -7   2   0   34.10    2.40
  -7   2   0   33.90    2.70
  -7   2   0   37.70    2.40
  -8  -2   0   36.70    2.10
  -8  -2   0   29.20    1.80
  -8   2   0   29.60    1.70
  -8   2   0   32.20    1.80
  -8   2   0   28.70    1.90
  -8   2   0   32.50    1.80
   0  -3   0    0.10    0.20
   0  -3   0    0.90    0.40
   0   3   0    0.00    0.20
   0   3   0   -0.20    0.40
   0   3   0    1.10    0.50
   1  -3   0  133.39    6.80
  -1  -3   0  132.89    7.30
  -1  -3   0  136.39    6.40
  -1   3   0  134.29    6.40
   1   3   0  137.39    7.30
  -1   3   0  133.39    6.20
   1   3   0  140.09    8.40
  -1   3   0  138.09    8.00
  -2  -3   0   81.89    5.30
   2  -3   0   88.09    5.10
  -2   3   0   94.89    6.00
  -2   3   0   96.39    5.00
   2   3   0   90.69    5.90
   2   3   0   93.69    6.70
  -3  -3   0  622.84   26.70
   3  -3   0  604.44   25.00
   3   3   0  609.54   26.40
  -3   3   0  682.13   25.60
   3   3   0  613.74   27.30
   4  -3   0   99.69    5.90
  -4  -3   0   94.89    3.90
  -4  -3   0   91.19    4.20
  -4  -3   0   93.09    4.40
  -4  -3   0   89.69    4.70
  -4  -3   0   96.19    4.30
  -4  -3   0   89.89    4.40
  -4  -3   0   92.69    4.20
  -4  -3   0  101.29    4.40
  -4  -3   0   99.99    4.40
  -4   3   0  100.59    5.10
  -4   3   0  103.69    4.90
  -4   3   0   99.39    5.10
  -4   3   0   97.29    4.60
  -4   3   0  102.09    5.00
  -4   3   0  103.99    6.50
  -4   3   0   91.29    5.60
  -4   3   0   96.89    4.40
  -4   3   0   98.89    4.60
  -4   3   0   95.69    4.70
   4   3   0   93.39    6.80
   4   3   0   96.89    7.20
  -5  -3   0  543.25   20.90
  -5  -3   0  548.05   21.00
  -5  -3   0  535.05   21.60
   5  -3   0  555.24   23.20
  -5  -3   0  533.45   21.30
  -5  -3   0  556.54   21.10
  -5  -3   0  529.85   21.00
  -5  -3   0  573.14   21.30
  -5  -3   0  538.65   21.20
  -5   3   0  554.94   21.10
  -5   3   0  533.75   24.40
   5   3   0  583.54   25.10
   5   3   0  573.44   24.50
  -5   3   0  582.54   22.10
  -5   3   0  574.34   21.50
  -5   3   0  575.54   21.50
  -5   3   0  572.44   22.00
  -5   3   0  563.24   21.60
  -5   3   0  558.84   21.40
  -6  -3   0   21.00    1.70
  -6  -3   0   21.10    1.60
  -6  -3   0   20.30    1.90
  -6  -3   0   22.40    1.70
  -6  -3   0   21.80    1.70
  -6  -3   0   23.30    1.70
  -6  -3   0   21.30    1.60
  -6   3   0   24.10    2.00
  -6   3   0   21.90    2.00
  -6   3   0   24.10    1.80
  -6   3   0   18.40    2.80
  -6   3   0   24.20    2.30
  -6   3   0   21.20    1.80
  -6   3   0   20.70    1.80
  -6   3   0   21.40    2.00
  -7  -3   0   18.00    1.50
  -7  -3   0   18.90    1.40
  -7  -3   0   16.40    1.40
  -7  -3   0   19.20    1.40
  -7  -3   0   18.30    1.40
  -7  -3   0   16.10    1.20
  -7   3   0   17.10    1.60
  -7   3   0   18.10    1.60
  -7   3   0   19.00    1.20
  -7   3   0   17.80    1.50
  -7   3   0   17.00    1.70
  -8  -3   0    6.60    0.60
  -8  -3   0    5.30    0.50
  -8   3   0    7.00    0.70
  -8   3   0    5.10    0.70
  -8   3   0    5.10    0.50
   0  -4   0 1743.63   66.89
   0   4   0 1777.42   69.29
   0   4   0 1779.12   66.69
   0   4   0 1790.72   65.09
  -1  -4   0  306.97   14.80
   1  -4   0  299.87   14.20
  -1  -4   0  310.67   13.10
  -1   4   0  340.57   13.60
   1   4   0  283.77   16.10
  -1   4   0  310.27   15.90
   1   4   0  306.07   12.50
  -1   4   0  312.07   12.90
  -2  -4   0  191.98   10.40
   2  -4   0  230.48   10.90
  -2   4   0  213.58   11.80
   2   4   0  216.38   13.00
   2   4   0  204.78   11.50
  -2   4   0  191.88    9.20
  -2   4   0  240.58   10.10
   3  -4   0    1.80    0.90
  -3  -4   0    1.60    1.10
   3   4   0    1.00    1.10
  -3   4   0    2.20    0.50
   3   4   0    1.30    0.90
  -4  -4   0    7.20    0.60
  -4  -4   0    5.20    0.80
  -4  -4   0    6.40    0.80
  -4  -4   0    7.70    0.80
  -4  -4   0    8.00    0.80
   4  -4   0    5.50    1.70
  -4  -4   0    7.40    0.90
  -4   4   0    8.60    1.00
   4   4   0    7.30    2.20
   4   4   0   10.00    2.70
  -4   4   0    8.70    1.10
  -4   4   0    6.60    0.80
  -4   4   0    7.80    1.30
  -4   4   0    7.90    1.20
  -4   4   0    8.30    2.20
  -4   4   0    8.10    1.00
  -5  -4   0   23.50    1.70
  -5  -4   0   23.00    1.70
  -5  -4   0   22.00    1.60
   5  -4   0   25.50    3.30
  -5  -4   0   23.50    1.80
  -5  -4   0   23.90    1.20
  -5  -4   0   23.50    1.60
  -5  -4   0   24.30    1.80
  -5  -4   0   23.20    1.60
  -5   4   0   27.00    2.20
   5   4   0   22.10    3.50
   5   4   0   26.60    4.00
  -5   4   0   24.80    1.90
  -5   4   0   23.80    1.70
  -5   4   0   24.20    2.20
  -5   4   0   25.80    2.30
  -5   4   0   27.00    3.60
  -5   4   0   28.20    1.90
  -6  -4   0    0.30    0.30
  -6  -4   0   -0.30    0.20
  -6  -4   0    0.40    0.30
  -6  -4   0    0.70    0.40
  -6  -4   0    0.80    0.40
  -6   4   0    0.40    0.40
  -6   4   0   -0.10    0.30
  -6   4   0    0.10    0.30
  -6   4   0    0.10    0.70
  -6   4   0    0.50    0.40
  -6   4   0    1.30    0.40
  -7  -4   0   51.19    2.70
  -7  -4   0   51.19    2.70
  -7  -4   0   55.79    2.70
  -7  -4   0   57.79    2.70
  -7   4   0   54.59    3.20
  -7   4   0   54.69    2.50
  -7   4   0   58.99    2.90
   0  -5   0   -0.20    0.60
   0   5   0    3.20    1.00
   0   5   0    0.60    0.60
   0   5   0   -0.50    0.80
   1  -5   0  272.57   14.00
  -1  -5   0  287.17   12.30
  -1  -5   0  282.67   14.80
   1   5   0  259.97   16.00
  -1   5   0  272.97   15.80
  -1   5   0  286.57   12.30
   1   5   0  263.07   11.50
  -1   5   0  257.97   12.80
   1   5   0  281.17   14.80
   2  -5   0  338.57   16.10
  -2  -5   0  324.77   15.20
  -2  -5   0  305.37   12.10
  -2   5   0  318.97   14.30
  -2   5   0  312.97   13.90
  -2   5   0  311.47   17.10
   2   5   0  309.27   16.40
   2   5   0  338.87   19.10
   2   5   0  332.27   13.40
  -3  -5   0   26.60    1.60
  -3  -5   0   27.60    3.50
  -3  -5   0   27.70    1.70
  -3  -5   0   27.20    1.60
  -3  -5   0   26.20    1.70
  -3  -5   0   26.60    1.50
   3  -5   0   27.30    3.50
  -3   5   0   28.10    1.80
   3   5   0   25.80    3.80
   3   5   0   27.30    5.40
  -3   5   0   28.30    2.20
  -3   5   0   26.90    3.00
  -3   5   0   26.00    2.00
  -4  -5   0  264.07   10.40
  -4  -5   0  242.08   10.00
   4  -5   0  280.67   14.90
  -4  -5   0  236.18   10.00
  -4  -5   0  263.47   10.20
  -4  -5   0  252.77   10.10
  -4  -5   0  267.17   10.30
  -4   5   0  269.97   14.20
   4   5   0  251.87   16.10
  -4   5   0  259.17   10.70
  -4   5   0  271.87   11.30
  -4   5   0  254.87   11.10
  -4   5   0  252.77   10.80
  -4   5   0  258.67   10.50
  -5  -5   0   47.80    2.50
  -5  -5   0   43.00    2.50
   5  -5   0   35.50    5.30
  -5  -5   0   42.70    2.30
  -5  -5   0   45.20    2.50
  -5  -5   0   43.20    2.00
  -5  -5   0   43.30    2.60
  -5   5   0   54.59    5.10
  -5   5   0   46.70    3.00
  -5   5   0   43.70    2.70
  -5   5   0   43.80    3.10
  -5   5   0   49.99    2.80
  -5   5   0   41.30    3.00
   5   5   0   45.60    6.30
   5   5   0   54.69    5.30
  -5   5   0   45.30    2.60
  -6  -5   0    7.90    0.90
  -6  -5   0    8.60    0.90
  -6  -5   0    6.90    0.90
  -6  -5   0    8.40    0.90
  -6   5   0    7.10    0.90
  -6   5   0    8.60    1.20
  -6   5   0    7.60    1.70
  -6   5   0    8.10    0.80
  -6   5   0    8.90    1.20
  -7  -5   0    1.90    0.40
  -7  -5   0    1.60    0.60
  -7  -5   0    1.50    0.40
  -7   5   0    1.00    0.40
  -7   5   0    1.20    0.40
  -7   5   0    1.50    0.30
  -7   5   0    1.10    0.50
   0  -6   0 1859.01   72.49
   0  -6   0 1727.93   66.09
   0   6   0 1818.72   75.29
   0   6   0 1892.91   68.09
   0   6   0 1837.62   70.79
   1  -6   0 1971.20   77.99
  -1  -6   0 1841.72   71.69
   1   6   0 1918.61   81.39
   1   6   0 1982.30   73.49
  -1   6   0 1983.30   83.19
  -1   6   0 2212.38   78.19
  -2  -6   0  166.38    6.70
   2  -6   0  168.48   11.00
   2   6   0  166.18   13.20
   2   6   0  168.18   11.20
  -2   6   0  165.88    7.40
  -2   6   0  164.28   12.30
   2   6   0  165.88    7.90
  -2   6   0  164.48    9.00
  -2   6   0  160.68    8.60
  -3  -6   0  632.84   23.60
  -3  -6   0  637.64   23.20
  -3  -6   0  624.64   23.90
   3  -6   0  622.54   32.30
   3   6   0  628.44   32.30
  -3   6   0  636.84   24.00
  -3   6   0  622.64   24.20
  -3   6   0  625.44   23.70
  -3   6   0  600.94   26.50
  -4  -6   0   17.10    1.10
  -4  -6   0   14.10    1.20
  -4  -6   0   12.10    1.20
   4  -6   0   14.90    3.80
  -4  -6   0   16.30    1.20
  -4  -6   0   13.30    1.10
  -4  -6   0   12.70    1.00
  -4   6   0   13.70    1.40
  -4   6   0   10.60    2.40
  -4   6   0   14.00    1.60
  -4   6   0   14.10    1.30
   4   6   0    7.90    3.10
   4   6   0   13.80    3.50
  -5  -6   0   95.59    4.30
  -5  -6   0   98.09    4.30
  -5  -6   0   95.89    3.80
  -5  -6   0   94.59    4.50
  -5  -6   0   96.09    4.40
  -5   6   0   93.79    5.10
  -5   6   0   91.29    4.50
  -5   6   0   95.19    4.90
  -5   6   0   99.39    7.10
  -5   6   0  101.09    4.60
   5   6   0   86.79    7.60
  -5   6   0   96.29    4.50
  -6  -6   0    6.10    0.70
  -6  -6   0    6.20    0.70
  -6  -6   0    5.70    0.70
  -6  -6   0    5.40    0.60
  -6   6   0    5.50    0.90
  -6   6   0    5.30    0.70
  -6   6   0    5.00    0.70
  -6   6   0    4.90    2.20
  -7  -6   0    5.70    0.50
  -7   6   0    4.20    0.50
   0  -7   0    6.00    1.80
   0   7   0   -1.00    2.00
  -1  -7   0   40.40    2.20
   1  -7   0   35.30    2.10
   1  -7   0   36.00    5.30
   1   7   0   38.50    4.70
  -1   7   0   36.50    4.00
   1   7   0   30.00    6.10
  -1   7   0   43.60    6.70
   1   7   0   38.90    3.20
  -1   7   0   35.30    3.30
  -2  -7   0   10.50    1.00
   2  -7   0   10.00    2.70
   2   7   0   10.10    4.10
  -2   7   0   10.80    1.90
   2   7   0   11.60    3.10
  -3  -7   0    1.10    0.30
   3  -7   0    2.30    1.60
  -3  -7   0    0.80    0.30
  -3  -7   0    0.70    0.30
   3   7   0    1.30    1.60
  -3   7   0    0.20    0.40
  -3   7   0    0.50    0.40
  -3   7   0    0.50    0.50
   3   7   0   -2.90    2.70
  -3   7   0    0.80    0.80
  -4  -7   0   22.40    1.50
  -4  -7   0   24.50    1.50
  -4  -7   0   22.50    1.60
  -4  -7   0   22.90    1.60
  -4   7   0   25.80    2.00
  -4   7   0   23.90    3.10
   4   7   0   23.50    4.00
  -4   7   0   22.10    1.80
  -4   7   0   21.10    1.70
  -5  -7   0    0.20    0.20
  -5  -7   0    0.00    0.20
  -5  -7   0    0.00    0.20
  -5  -7   0    0.60    0.30
  -5   7   0    0.10    0.20
  -5   7   0   -1.20    0.60
  -5   7   0    0.40    0.40
  -5   7   0    0.20    0.40
  -6  -7   0   29.60    1.60
  -6  -7   0   24.20    1.60
  -6  -7   0   32.00    1.60
  -6   7   0   29.50    1.60
  -6   7   0   27.90    1.90
   0  -8   0  285.67   11.10
   0   8   0  271.47   20.00
   0   8   0  281.87   15.70
   1  -8   0   85.29    4.00
  -1  -8   0   89.19    4.10
   1   8   0   94.89    8.00
  -1   8   0   84.19    5.90
  -1   8   0   81.49    6.70
  -1   8   0   83.79   12.10
   1   8   0   86.39   10.90
   2  -8   0  335.07   20.90
   2  -8   0  323.27   13.10
  -2  -8   0  337.47   13.10
   2   8   0  347.27   22.50
   2   8   0  359.76   19.40
  -2   8   0  341.97   16.10
  -3  -8   0   17.30    1.20
  -3  -8   0   13.80    1.20
  -3  -8   0   14.20    1.20
  -3  -8   0   15.40    1.20
   3   8   0   17.60    3.90
  -3   8   0   14.60    1.40
  -3   8   0   15.20    1.50
  -3   8   0   20.30    2.70
  -4  -8   0   25.60    1.50
  -4  -8   0   25.60    1.70
  -4  -8   0   27.70    1.70
  -4  -8   0   25.70    1.60
  -4   8   0   26.50    3.10
  -4   8   0   26.40    2.00
   4   8   0   22.60    3.70
  -4   8   0   26.80    1.80
  -4   8   0   27.30    1.80
  -5  -8   0   14.00    0.90
  -5  -8   0   13.50    1.00
  -5  -8   0   14.70    1.00
  -5   8   0   12.50    1.00
  -5   8   0   14.60    1.10
   0  -9   0    0.20    0.20
   0   9   0   -0.30    1.10
   1   9   0    3.60    1.90
  -1   9   0    2.40    1.20
  -2  -9   0   86.19    3.80
  -2  -9   0   78.29    3.80
  -2  -9   0   76.59    3.70
  -2   9   0   75.19    5.50
   2   9   0   82.59    7.20
  -2   9   0   81.69    4.00
  -2   9   0   83.09    4.30
  -3  -9   0  140.69    5.70
  -3  -9   0  139.19    5.60
  -3  -9   0  142.69    5.70
  -3  -9   0  140.09    5.80
  -3   9   0  131.59    6.00
   3   9   0  132.59   10.50
  -3   9   0  131.29    8.00
  -3   9   0  143.09    6.00
  -4  -9   0  163.68    6.20
  -4  -9   0  162.78    6.30
  -4  -9   0  166.18    6.40
  -4  -9   0  158.98    6.40
  -4   9   0  158.38    6.60
  -5  -9   0    0.90    0.20
  -5   9   0    0.60    0.20
   0 -10   0    7.20    0.90
   0  10   0    8.40    0.80
   1 -10   0   27.00    1.50
  -1 -10   0   26.70    1.80
  -1  10   0   23.80    1.60
   1  10   0   25.60    1.50
  -1  10   0   27.10    2.00
  -2 -10   0    2.10    0.40
  -2 -10   0    2.60    0.50
  -2 -10   0    2.00    0.40
  -2 -10   0    2.90    0.40
  -2  10   0    2.50    0.60
  -2  10   0    2.40    0.50
  -3 -10   0    0.80    0.30
  -3 -10   0    0.80    0.30
  -3 -10   0    0.70    0.30
  -3  10   0    1.20    0.40
   0 -11   0   -0.10    0.10
   0 -11   0    0.50    0.20
   0 -11   0    0.10    0.10
   0  11   0   -0.10    0.20
  -1 -11   0   12.10    0.80
  -1 -11   0   13.80    0.80
  -1 -11   0   13.80    0.80
  -1  11   0   12.00    0.90
  -8   0   1   -0.20    0.20
  -8   0   1   -0.10    0.20
  -8   0   1    0.20    0.30
  -8   0   1    0.30    0.30
  -8   0   1   -0.50    0.30
  -7   0   1  221.08    9.50
  -7   0   1  226.38    9.80
  -7   0   1  222.28   10.10
  -7   0   1  237.88    9.50
  -7   0   1  233.48    9.00
  -7   0   1  228.58    9.70
  -7   0   1  238.88    9.80
  -7   0   1  231.68    9.40
  -6   0   1   -0.40    0.40
  -6   0   1    0.10    0.40
  -6   0   1    0.00    0.30
  -6   0   1   -0.10    0.40
  -6   0   1    1.20    0.60
  -6   0   1   -0.20    0.30
  -6   0   1    0.50    0.60
  -6   0   1    0.50    0.40
  -6   0   1    0.30    0.50
  -6   0   1    1.30    0.40
  -6   0   1    0.50    0.50
  -6   0   1   -0.20    0.40
  -5   0   1  122.89    5.60
  -5   0   1  123.69    5.50
  -5   0   1  130.69    5.60
  -5   0   1  125.89    6.30
  -5   0   1  124.49    5.80
  -5   0   1  127.79    5.70
  -5   0   1  127.49    5.80
  -5   0   1  132.99    5.50
  -5   0   1  124.99    6.00
  -5   0   1  130.49    6.20
  -5   0   1  132.49    5.60
  -5   0   1  133.99    6.00
  -5   0   1  123.69    5.80
  -5   0   1  124.99    7.50
  -5   0   1  132.19    5.80
   4   0  -1    1.10    0.40
   4   0  -1    4.60    1.70
  -4   0   1    1.50    0.90
  -3   0   1   69.39    4.70
  -3   0   1   68.89    3.90
   3   0  -1   64.79    3.30
  -2   0   1    0.40    0.20
   2   0  -1    0.30    0.20
  -2   0   1   -0.20    0.20
   0   0   1    0.00    0.10
  -2   0  -1   -0.20    0.20
   2   0   1    0.30    0.30
  -3   0  -1  224.58    9.90
   3   0   1  210.98    9.90
  -4   0  -1    0.30    0.50
   4   0   1    0.50    0.50
   5   0   1 2089.29   75.59
  -5   0  -1 2147.69   74.19
  -5   0  -1 2031.00   73.99
  -5   0  -1 1967.10   73.79
  -5   0  -1 2012.90   74.29
  -5   0  -1 2035.20   74.39
  -5   0  -1 1940.11   73.59
  -5   0  -1 2014.30   73.99
  -5   0  -1 2052.49   73.69
  -5   0  -1 2014.10   73.49
  -5   0  -1 2098.69   73.99
  -5   0  -1 1949.30   73.69
  -5   0  -1 2072.69   73.69
  -5   0  -1 1966.90   76.99
  -6   0  -1    0.00    0.40
  -6   0  -1    0.50    0.50
  -6   0  -1    0.80    0.40
  -6   0  -1   -0.30    0.40
  -6   0  -1    0.20    0.40
  -6   0  -1   -0.10    0.40
  -6   0  -1    0.20    0.30
  -6   0  -1    0.00    0.40
  -7   0  -1  499.65   19.50
  -7   0  -1  493.15   19.70
  -7   0  -1  514.45   20.40
  -7   0  -1  495.75   19.80
  -7   0  -1  530.95   19.90
  -7   0  -1  536.75   20.00
  -7   0  -1  533.35   19.60
  -8   0  -1   -0.20    0.30
  -8   0  -1   -0.40    0.20
  -8   0  -1    0.20    0.30
  -8   0  -1   -0.30    0.20
  -8  -1   1    9.80    0.80
  -8  -1   1   10.20    0.90
  -8  -1   1    9.50    0.90
  -8  -1   1    9.90    0.90
  -8   1   1   10.40    1.10
  -8   1   1    9.50    0.90
  -8   1   1   10.40    1.00
  -8   1   1   11.40    0.90
  -7  -1   1  286.67   11.10
  -7  -1   1  272.17   11.50
  -7  -1   1  260.57   11.40
  -7  -1   1  286.17   11.20
  -7  -1   1  275.07   11.30
  -7  -1   1  284.37   11.40
  -7  -1   1  285.47   11.20
  -7   1   1  273.47   11.70
  -7   1   1  284.07   12.20
  -7   1   1  286.57   11.70
  -7   1   1  278.37   10.90
  -7   1   1  285.37   11.30
  -7   1   1  297.47   11.40
  -7   1   1  281.47   11.70
  -6  -1   1   22.80    1.70
  -6  -1   1   26.50    2.00
  -6  -1   1   23.30    2.00
  -6  -1   1   25.90    2.00
  -6  -1   1   21.90    1.90
  -6  -1   1   26.20    2.10
  -6  -1   1   24.30    1.80
  -6  -1   1   25.20    2.20
  -6  -1   1   24.10    1.90
  -6  -1   1   26.60    1.90
  -6  -1   1   25.30    2.10
  -6   1   1   23.50    2.20
  -6   1   1   23.50    2.00
  -6   1   1   26.80    2.20
  -6   1   1   24.70    2.00
  -6   1   1   26.40    2.10
  -6   1   1   22.50    3.10
  -6   1   1   23.50    2.00
  -6   1   1   26.50    2.10
  -6   1   1   27.50    2.00
  -6   1   1   25.60    1.60
  -6   1   1   24.90    1.70
  -6   1   1   28.30    2.40
  -5  -1   1   71.09    3.60
  -5  -1   1   75.89    3.90
  -5  -1   1   77.69    3.60
  -5  -1   1   74.29    3.80
  -5  -1   1   74.99    3.70
  -5  -1   1   76.09    3.70
  -5  -1   1   79.59    3.90
  -5  -1   1   77.29    3.70
  -5  -1   1   75.79    3.80
  -5  -1   1   77.29    4.20
  -5  -1   1   76.29    3.90
  -5  -1   1   79.29    4.30
  -5  -1   1   84.79    3.90
  -5  -1   1   76.39    4.10
  -5   1   1   80.39    4.00
  -5   1   1   73.99    3.80
  -5   1   1   72.29    3.90
  -5   1   1   76.69    3.70
  -5   1   1   77.69    4.10
  -5   1   1   74.69    4.10
  -5   1   1   75.09    3.70
  -5   1   1   77.09    3.60
  -5   1   1   76.09    5.50
  -5   1   1   73.99    4.20
  -5   1   1   75.59    3.80
  -5   1   1   76.39    4.40
  -5   1   1   75.49    3.70
  -5   1   1   74.09    3.90
  -5   1   1   77.39    3.90
  -4  -1   1   27.70    2.60
  -4  -1   1   27.90    5.60
   4   1  -1   30.80    3.00
   4   1  -1   29.80    2.40
  -4   1   1   30.20    2.80
  -3  -1   1  128.69    7.50
   3  -1  -1  131.79    5.70
  -3  -1   1  127.59    6.20
  -3   1   1  131.39    7.00
   3   1  -1  128.79    6.90
  -3   1   1  130.89    6.40
   3   1  -1  138.29    6.40
   2  -1  -1 1983.30   77.69
   2  -1  -1 2069.99   77.29
   2   1  -1 2130.19   78.19
   2   1  -1 2379.16   78.89
  -2   1   1 2131.89   78.19
  -1  -1   1 1416.86   48.20
   1  -1  -1 1298.17   47.90
   1   1  -1 1284.47   48.60
   1   1  -1 1282.17   48.10
   2  -1   1 1941.51   70.79
  -2  -1  -1 1892.81   70.69
   2   1   1 1835.62   71.19
   2   1   1 1952.70   70.79
  -2   1  -1 1995.50   70.89
  -2   1  -1 1969.60   70.69
   3  -1   1  527.55   21.50
  -3  -1  -1  548.95   21.80
   3   1   1  553.24   21.50
  -3   1  -1  566.54   21.80
   3   1   1  522.05   22.10
   4  -1   1  415.76   17.30
  -4  -1  -1  414.36   17.90
  -4   1  -1  377.16   17.80
  -4   1  -1  430.06   18.20
   4   1   1  417.56   18.10
   4   1   1  424.76   16.80
  -5  -1  -1   66.39    3.40
  -5  -1  -1   57.59    3.40
  -5  -1  -1   63.99    3.60
   5  -1   1   61.79    4.20
  -5  -1  -1   57.19    3.10
  -5  -1  -1   61.49    3.10
  -5  -1  -1   58.79    3.30
  -5  -1  -1   60.59    3.00
  -5  -1  -1   61.09    3.10
  -5  -1  -1   67.19    3.40
  -5  -1  -1   54.49    3.00
  -5   1  -1   58.79    3.20
  -5   1  -1   54.99    4.90
  -5   1  -1   61.09    3.30
  -5   1  -1   57.79    3.50
  -5   1  -1   59.89    3.40
  -5   1  -1   59.39    3.00
   5   1   1   61.39    4.80
  -5   1  -1   58.19    3.10
  -5   1  -1   59.99    2.90
  -5   1  -1   58.79    3.30
  -5   1  -1   58.29    3.10
  -5   1  -1   57.69    3.60
  -5   1  -1   59.99    3.20
  -6  -1  -1    0.10    0.40
  -6  -1  -1    0.70    0.40
  -6  -1  -1    0.10    0.40
  -6  -1  -1    0.10    0.40
  -6  -1  -1    0.80    0.50
  -6  -1  -1    0.70    0.50
  -6  -1  -1   -0.30    0.30
  -6  -1  -1    0.50    0.40
  -6   1  -1    0.50    0.60
  -6   1  -1    0.60    0.40
  -6   1  -1    0.90    0.40
  -6   1  -1   -0.10    0.60
  -6   1  -1    0.50    0.40
  -6   1  -1    0.20    0.40
  -6   1  -1    0.40    0.50
  -6   1  -1   -0.10    0.60
  -6   1  -1    0.60    0.50
  -7  -1  -1   29.60    2.30
  -7  -1  -1   29.90    2.00
  -7  -1  -1   27.80    1.90
  -7  -1  -1   31.50    2.20
  -7  -1  -1   28.20    2.10
  -7  -1  -1   29.80    2.00
  -7  -1  -1   29.00    1.90
  -7   1  -1   32.10    2.20
  -7   1  -1   30.80    2.10
  -7   1  -1   30.40    2.20
  -7   1  -1   31.30    2.60
  -7   1  -1   27.80    2.00
  -8  -1  -1   34.60    1.90
  -8  -1  -1   31.00    1.70
  -8  -1  -1   31.60    2.20
  -8  -1  -1   28.40    1.80
  -8   1  -1   34.90    1.90
  -8   1  -1   39.20    1.90
  -8   1  -1   35.80    2.10
  -8   1  -1   31.40    1.70
  -8  -2   1    3.20    0.60
  -8  -2   1    4.80    0.60
  -8   2   1    4.90    0.60
  -8   2   1    5.70    0.80
  -8   2   1    4.00    0.70
  -8   2   1    4.70    0.60
  -7  -2   1   43.00    2.60
  -7  -2   1   42.30    2.40
  -7  -2   1   43.40    2.40
  -7  -2   1   42.20    2.70
  -7  -2   1   47.30    2.50
  -7  -2   1   45.10    2.70
  -7  -2   1   44.80    2.50
  -7   2   1   41.00    3.10
  -7   2   1   44.10    2.90
  -7   2   1   41.90    2.30
  -7   2   1   45.80    2.70
  -7   2   1   43.80    2.80
  -7   2   1   42.80    2.70
  -6  -2   1  149.39    6.50
  -6  -2   1  149.69    6.80
  -6  -2   1  147.69    6.60
  -6  -2   1  148.09    6.80
  -6  -2   1  149.09    7.20
  -6  -2   1  149.49    6.70
  -6  -2   1  148.49    6.70
  -6  -2   1  151.38    6.70
  -6  -2   1  143.39    6.70
  -6  -2   1  151.58    6.50
  -6   2   1  154.08    6.80
  -6   2   1  151.58    6.80
  -6   2   1  155.68    6.90
  -6   2   1  145.99    6.40
  -6   2   1  151.68    7.30
  -6   2   1  155.78    6.20
  -6   2   1  146.39    6.80
  -6   2   1  151.38    7.20
  -6   2   1  157.08    7.60
  -6   2   1  149.09    9.10
  -6   2   1  144.19    7.00
  -5  -2   1   21.50    1.60
  -5  -2   1   20.40    1.80
  -5  -2   1   20.40    1.50
  -5  -2   1   18.90    1.50
  -5  -2   1   19.40    1.40
  -5  -2   1   17.60    1.50
  -5  -2   1   17.20    1.60
  -5  -2   1   20.70    1.50
  -5  -2   1   17.90    1.50
  -5  -2   1   18.50    1.40
  -5  -2   1   18.20    1.40
  -5   2   1   20.30    1.70
  -5   2   1   20.20    2.00
  -5   2   1   19.00    1.50
  -5   2   1   20.70    1.40
   5   2  -1   17.90    2.50
  -5   2   1   19.60    1.70
  -5   2   1   21.60    1.70
  -5   2   1   20.00    1.70
  -5   2   1   18.60    2.60
  -5   2   1   18.50    1.80
  -5   2   1   19.10    1.60
  -5   2   1   20.40    1.70
  -5   2   1   19.90    1.30
  -5   2   1   19.70    1.60
  -5   2   1   18.20    1.40
  -5   2   1   19.40    1.90
  -4  -2   1 2741.63   98.59
  -4  -2   1 2691.83   98.59
   4  -2  -1 2781.32   99.79
  -4  -2   1 2762.42   98.79
  -4  -2   1 2698.93   98.59
  -4  -2   1 2651.83   98.49
  -4  -2   1 2753.22   98.69
  -4  -2   1 2645.64   98.79
  -4  -2   1 2706.73   98.59
  -4  -2   1 2693.63   98.59
  -4   2   1 2762.72   98.89
  -4   2   1 2760.02   98.69
  -4   2   1 2615.64   98.89
  -4   2   1 2778.62   99.49
  -4   2   1 2762.32   99.19
  -4   2   1 2700.23   98.79
  -4   2   1 2956.80  101.39
  -4   2   1 2699.13   98.79
   4   2  -1 2691.13  101.09
  -4   2   1 2606.34   98.59
  -4   2   1 2759.22   99.39
   4   2  -1 2894.31  102.19
   3  -2  -1 1832.82   69.39
  -3  -2   1 1937.41   72.09
   3   2  -1 1799.52   71.09
  -3   2   1 2001.30   70.09
   2  -2  -1  116.99    5.60
  -2  -2   1  111.69    6.40
  -2   2   1  127.19    5.80
   2   2  -1  124.29    6.90
   0   2   1 2673.93   94.69
   0   2  -1 2578.64   96.79
   0   2   1 2647.64   96.79
  -2  -2  -1  411.96   17.20
   2  -2   1  428.66   16.40
   2   2   1  372.36   17.40
  -2   2  -1  387.06   17.00
  -2   2  -1  414.36   16.20
   2   2   1  404.96   16.80
   3  -2   1  887.71   36.20
   3   2   1  975.70   37.10
   3   2   1  988.00   38.00
  -4  -2  -1    3.40    0.70
  -4  -2  -1    3.70    0.90
  -4  -2  -1    4.10    0.70
   4  -2   1    3.70    1.20
  -4  -2  -1    3.50    0.70
  -4  -2  -1    4.00    0.60
  -4  -2  -1    3.00    0.50
   4   2   1    2.00    1.30
   4   2   1    3.50    1.20
  -4   2  -1    4.90    0.70
  -4   2  -1    3.40    0.90
  -4   2  -1    4.60    1.00
  -4   2  -1    3.70    1.70
  -4   2  -1    4.00    0.80
  -4   2  -1    2.80    0.60
  -4   2  -1    6.00    1.00
  -4   2  -1    4.40    0.80
  -5  -2  -1  408.56   16.00
  -5  -2  -1  428.76   15.90
  -5  -2  -1  412.26   16.00
  -5  -2  -1  415.66   16.20
  -5  -2  -1  417.36   16.10
  -5  -2  -1  402.06   15.90
  -5  -2  -1  407.36   16.30
  -5  -2  -1  407.36   16.30
   5  -2   1  412.66   17.80
  -5  -2  -1  416.96   16.60
  -5  -2  -1  413.66   16.40
  -5   2  -1  423.96   16.00
  -5   2  -1  417.86   16.30
  -5   2  -1  419.56   16.70
  -5   2  -1  400.46   19.20
  -5   2  -1  424.26   16.90
  -5   2  -1  421.86   16.30
  -5   2  -1  438.56   16.40
  -5   2  -1  417.36   16.90
  -5   2  -1  423.66   16.30
   5   2   1  428.06   19.30
  -5   2  -1  415.66   16.20
  -6  -2  -1   22.40    1.70
  -6  -2  -1   20.30    2.00
  -6  -2  -1   25.20    1.80
  -6  -2  -1   23.60    1.70
  -6  -2  -1   23.30    2.10
  -6  -2  -1   21.90    1.80
  -6  -2  -1   19.80    1.60
  -6  -2  -1   22.80    1.70
  -6   2  -1   21.10    3.10
  -6   2  -1   22.20    2.10
  -6   2  -1   24.70    1.90
  -6   2  -1   25.10    2.30
  -6   2  -1   21.10    1.90
  -6   2  -1   24.20    1.90
  -6   2  -1   22.00    1.60
  -7  -2  -1   17.30    1.50
  -7  -2  -1   19.70    1.50
  -7  -2  -1   19.40    1.40
  -7  -2  -1   18.90    1.40
  -7  -2  -1   20.50    1.70
  -7  -2  -1   18.30    1.60
  -7   2  -1   20.30    1.90
  -7   2  -1   22.20    1.70
  -7   2  -1   17.50    1.20
  -7   2  -1   20.60    1.70
  -7   2  -1   19.50    1.60
  -8  -2  -1  135.59    5.60
  -8  -2  -1  138.69    5.20
  -8   2  -1  120.59    5.60
  -8   2  -1  128.79    5.30
  -8   2  -1  127.99    5.40
  -8   2  -1  125.59    5.30
  -8  -3   1    0.00    0.20
  -8  -3   1    0.20    0.20
  -8   3   1    0.10    0.20
  -8   3   1    0.20    0.20
  -8   3   1    0.30    0.20
  -7  -3   1   35.40    2.00
  -7  -3   1   33.90    2.00
  -7  -3   1   35.60    2.00
  -7  -3   1   30.90    2.10
  -7  -3   1   36.10    2.20
  -7  -3   1   30.00    1.80
  -7  -3   1   33.40    2.20
  -7   3   1   34.50    1.90
  -7   3   1   28.70    3.40
  -7   3   1   33.50    2.60
  -7   3   1   35.80    2.40
  -7   3   1   36.50    2.50
  -7   3   1   35.50    2.20
  -6  -3   1   60.49    3.30
  -6  -3   1   58.09    3.30
  -6  -3   1   61.59    3.40
  -6  -3   1   61.59    3.30
  -6  -3   1   60.09    3.70
  -6  -3   1   59.39    3.10
  -6  -3   1   58.49    3.30
  -6  -3   1   60.89    3.10
  -6  -3   1   58.89    3.20
  -6   3   1   58.69    3.70
  -6   3   1   60.99    3.90
  -6   3   1   58.39    3.90
  -6   3   1   59.99    5.30
  -6   3   1   64.09    3.50
  -6   3   1   60.99    3.60
  -6   3   1   58.19    3.40
  -5  -3   1  109.69    5.10
  -5  -3   1  111.09    5.00
  -5  -3   1  107.59    4.90
  -5  -3   1  110.99    5.20
  -5  -3   1  111.29    5.10
  -5  -3   1  108.99    5.00
  -5  -3   1  108.79    4.90
  -5  -3   1  111.49    5.20
  -5  -3   1  106.79    5.50
  -5   3   1  114.29    5.90
  -5   3   1  110.39    5.50
  -5   3   1  108.89    5.70
  -5   3   1  112.79    5.40
  -5   3   1  107.39    4.80
   5   3  -1  111.69    7.40
  -5   3   1  114.89    5.40
  -5   3   1  112.29    7.50
  -5   3   1  112.59    5.40
   5   3  -1  119.19    8.00
  -5   3   1  113.19    4.70
  -5   3   1  108.39    5.00
  -4  -3   1  899.61   33.70
  -4  -3   1  935.51   33.60
  -4  -3   1  854.21   33.70
  -4  -3   1  921.31   33.50
  -4  -3   1  969.20   39.40
  -4  -3   1  857.51   33.60
  -4  -3   1  900.01   33.50
  -4  -3   1  893.51   33.40
  -4   3   1  945.61   33.70
   4   3  -1  908.11   37.60
  -4   3   1 1011.00   36.90
  -4   3   1  874.71   33.80
  -4   3   1  911.71   34.50
  -4   3   1  887.51   33.70
   4   3  -1  880.11   37.60
  -4   3   1  908.61   33.90
  -4   3   1  919.91   34.00
  -4   3   1  935.41   33.90
  -4   3   1  924.51   34.40
  -4   3   1  910.91   34.20
   3  -3  -1  163.08    8.30
  -3  -3   1  173.18    9.60
   3   3  -1  154.38    9.30
  -3   3   1  177.78    8.70
   3   3  -1  164.88   10.10
   2  -3  -1  371.96   16.00
  -2  -3   1  375.16   16.30
   2   3  -1  387.96   17.10
   2   3  -1  374.26   18.00
  -2   3   1  404.06   15.80
  -2   3   1  380.16   16.50
   1  -3  -1  775.02   30.90
  -1  -3   1  834.02   31.20
  -1  -3   1  754.02   30.30
   1   3  -1  802.62   33.00
  -1   3   1  753.22   30.00
   1   3  -1  859.41   31.80
  -1   3   1  829.12   32.20
  -1   3   1  781.02   30.40
   0  -3  -1 3080.59  110.59
   0  -3   1 3002.40  109.89
   0   3   1 2895.01  109.99
   0   3   1 3103.19  111.89
   0   3  -1 3060.19  108.79
   0   3  -1 2917.81  111.89
  -1  -3  -1 3112.99  112.89
   1  -3   1 2921.51  113.09
   1  -3   1 3182.68  111.99
   1   3   1 3164.98  113.89
  -1   3  -1 3147.98  115.29
   1   3   1 3073.89  115.49
  -2  -3  -1 1913.51   73.59
   2   3   1 2033.90   75.59
  -2   3  -1 2010.70   72.69
  -2   3  -1 2032.10   74.89
  -2   3  -1 1867.51   71.39
   3  -3   1    9.70    1.60
  -3  -3  -1    7.20    1.80
   3   3   1    9.10    2.40
  -3   3  -1    8.00    1.40
   3   3   1    7.90    1.80
  -3   3  -1   10.40    2.00
  -4  -3  -1    3.50    0.80
   4  -3   1    2.40    0.80
  -4  -3  -1    1.80    0.40
  -4  -3  -1    1.70    0.50
  -4  -3  -1    1.20    0.40
  -4  -3  -1    1.40    0.40
  -4  -3  -1    1.30    0.50
  -4  -3  -1    1.10    0.40
  -4   3  -1    1.70    0.60
   4   3   1    1.60    1.10
  -4   3  -1    1.50    0.50
  -4   3  -1    1.50    0.70
   4   3   1    1.60    1.00
  -4   3  -1    1.30    0.50
  -4   3  -1    1.60    0.50
  -5  -3  -1   97.99    4.80
  -5  -3  -1   95.49    5.00
  -5  -3  -1  102.39    4.50
  -5  -3  -1   97.69    4.70
  -5  -3  -1   93.69    3.90
  -5  -3  -1  102.29    4.60
  -5  -3  -1   99.89    4.60
  -5  -3  -1   98.89    4.60
   5  -3   1  108.89    6.60
  -5   3  -1  103.69    4.80
  -5   3  -1   98.29    4.90
  -5   3  -1  104.99    5.40
  -5   3  -1  102.19    4.60
  -5   3  -1  103.39    7.50
  -5   3  -1   98.99    5.00
  -5   3  -1   98.09    4.80
  -5   3  -1   98.39    5.30
  -6  -3  -1   29.50    2.10
  -6  -3  -1   27.20    1.80
  -6  -3  -1   32.50    2.10
  -6  -3  -1   26.30    2.20
  -6  -3  -1   26.80    1.90
  -6   3  -1   24.00    2.10
  -6   3  -1   31.00    1.90
  -6   3  -1   27.80    3.50
  -6   3  -1   29.80    2.40
  -6   3  -1   25.50    2.40
  -7  -3  -1   11.10    1.00
  -7  -3  -1   11.40    1.20
  -7  -3  -1   12.80    1.20
  -7  -3  -1   12.00    1.10
  -7  -3  -1   12.70    1.10
  -7  -3  -1   11.00    0.90
  -7   3  -1   10.50    1.30
  -7   3  -1   11.00    0.80
  -7   3  -1   10.60    1.20
  -7   3  -1   13.70    1.20
  -7   3  -1   13.30    1.50
  -8  -3  -1    6.40    0.60
  -8  -3  -1    7.60    0.60
  -8   3  -1    5.40    0.70
  -8   3  -1    5.90    0.60
  -8   3  -1    6.90    0.60
  -7  -4   1   21.10    1.40
  -7  -4   1   20.10    1.40
  -7  -4   1   21.70    1.30
  -7  -4   1   22.20    1.40
  -7  -4   1   19.20    1.50
  -7   4   1   19.60    1.70
  -7   4   1   21.40    1.80
  -7   4   1   22.90    1.40
  -7   4   1   23.00    1.60
  -6  -4   1  111.49    5.40
  -6  -4   1  122.59    5.40
  -6  -4   1  120.99    5.10
  -6  -4   1  113.79    5.30
  -6   4   1  118.49    5.90
  -6   4   1  127.39    8.10
  -6   4   1  125.59    5.30
  -6   4   1  113.39    6.00
  -6   4   1  115.59    5.60
  -6   4   1  124.59    5.50
  -6   4   1  116.89    6.20
  -5  -4   1    0.30    0.40
  -5  -4   1    0.10    0.30
  -5  -4   1    0.00    0.20
  -5  -4   1   -0.60    0.20
   5  -4  -1    2.30    1.80
  -5  -4   1    0.30    0.30
  -5  -4   1    0.30    0.30
  -5  -4   1   -0.20    0.20
   5   4  -1    1.20    1.90
   5   4  -1    0.60    1.40
  -5   4   1    0.00    0.60
  -5   4   1   -0.60    0.30
  -5   4   1   -0.10    0.40
  -5   4   1   -0.20    0.30
  -5   4   1    0.00    0.30
  -5   4   1   -0.10    0.40
  -5   4   1    0.10    0.20
  -4  -4   1  237.08    9.40
   4  -4  -1  243.08   12.40
  -4  -4   1  240.58    9.50
  -4  -4   1  233.18    9.60
  -4  -4   1  238.18    9.60
  -4  -4   1  229.38    9.10
  -4  -4   1  237.28   13.80
  -4  -4   1  241.08    9.50
  -4  -4   1  227.28    9.40
  -4  -4   1  230.48    9.60
  -4   4   1  248.38    9.90
  -4   4   1  249.97   12.40
   4   4  -1  219.98   13.30
  -4   4   1  245.68    9.70
   4   4  -1  231.08   13.90
  -4   4   1  254.17   10.50
  -4   4   1  237.88   10.10
  -4   4   1  250.67   10.00
  -4   4   1  241.38   10.40
  -3  -4   1   46.20    2.30
  -3  -4   1   52.09    2.40
  -3  -4   1   45.10    4.50
  -3  -4   1   49.60    2.50
  -3   4   1   49.50    2.60
   3   4  -1   54.39    5.70
   3   4  -1   41.40    4.50
  -2  -4   1   58.79    4.40
   2  -4  -1   60.59    4.60
  -2   4   1   61.89    4.00
   2   4  -1   53.09    4.90
  -2   4   1   61.19    5.20
   2   4  -1   52.89    5.60
   2   4  -1   52.09    3.60
  -1  -4   1 3380.36  125.69
  -1  -4   1 3495.55  127.19
   1  -4  -1 3344.87  126.99
   1   4  -1 3308.27  129.59
  -1   4   1 3487.95  125.99
   1   4  -1 3559.84  124.69
  -1   4   1 3549.54  128.89
   0  -4   1   51.09    2.90
   0  -4  -1   49.80    4.20
   0  -4   1   49.99    3.90
   0   4   1   52.39    3.90
   0   4  -1   51.29    5.20
   0   4  -1   49.80    3.90
   0   4   1   43.90    3.00
   0   4  -1   49.30    2.90
   0   4   1   50.29    4.90
  -1  -4  -1 2200.08   79.69
   1  -4   1 2224.38   78.29
   1  -4   1 2093.69   80.79
  -1   4  -1 2035.90   80.99
  -1   4  -1 2148.78   79.99
   1   4   1 2189.78   83.89
  -1   4  -1 2260.47   83.79
   2  -4   1   18.70    1.30
  -2  -4  -1   18.30    2.30
   2  -4   1   20.80    2.50
   2   4   1   16.40    3.40
  -2   4  -1   20.00    1.70
   2   4   1   17.60    2.70
  -2   4  -1   16.00    3.50
  -2   4  -1   21.10    2.10
   3  -4   1  306.47   14.50
  -3  -4  -1  289.37   11.50
   3   4   1  312.57   17.00
   3   4   1  291.97   15.30
  -3   4  -1  316.07   12.50
  -3   4  -1  311.77   15.10
  -4  -4  -1   13.20    1.10
  -4  -4  -1   15.10    1.10
  -4  -4  -1   14.60    1.10
  -4  -4  -1   14.10    1.30
  -4  -4  -1   14.30    1.10
  -4  -4  -1   13.90    1.00
  -4  -4  -1   12.80    1.20
   4  -4   1   15.00    2.30
  -4  -4  -1   14.50    1.20
  -4   4  -1   19.60    3.00
  -4   4  -1   14.70    1.60
   4   4   1   12.70    3.00
   4   4   1   16.70    3.50
  -4   4  -1   15.00    1.40
  -4   4  -1   13.70    1.40
  -4   4  -1   15.40    1.20
  -4   4  -1   14.60    1.50
  -4   4  -1   15.00    1.60
  -5  -4  -1  555.44   21.10
  -5  -4  -1  524.75   20.90
  -5  -4  -1  547.85   21.10
  -5  -4  -1  547.15   21.00
  -5  -4  -1  568.54   21.30
   5  -4   1  580.74   24.70
  -5  -4  -1  523.85   20.40
   5   4   1  541.45   26.40
  -5   4  -1  568.74   21.40
  -5   4  -1  562.94   21.70
  -5   4  -1  576.54   21.50
   5   4   1  576.44   25.30
  -5   4  -1  559.24   21.20
  -5   4  -1  595.54   25.60
  -6  -4  -1   12.50    1.00
  -6  -4  -1   12.50    1.20
  -6  -4  -1   11.80    1.20
  -6  -4  -1   13.30    1.20
  -6  -4  -1   13.70    1.20
  -6   4  -1   11.70    1.50
  -6   4  -1   11.80    1.30
  -6   4  -1   13.50    1.10
  -6   4  -1   13.00    2.20
  -6   4  -1   13.40    1.40
  -7  -4  -1    9.60    0.80
  -7  -4  -1    8.70    0.90
  -7  -4  -1   10.40    0.90
  -7  -4  -1   10.50    0.90
  -7   4  -1    9.30    1.20
  -7   4  -1    9.20    0.90
  -7   4  -1    9.60    0.80
  -7   4  -1    9.00    1.10
  -7  -5   1   29.90    1.60
  -7  -5   1   34.20    1.80
  -7  -5   1   32.90    1.80
  -7  -5   1   34.50    1.70
  -7   5   1   33.10    1.70
  -7   5   1   34.70    2.10
  -6  -5   1   42.50    2.30
  -6  -5   1   40.10    2.20
  -6  -5   1   43.70    2.50
  -6  -5   1   42.10    2.40
  -6  -5   1   47.60    2.20
  -6   5   1   33.70    3.80
  -6   5   1   41.50    2.30
  -6   5   1   39.50    2.90
  -6   5   1   43.00    2.90
  -6   5   1   42.00    2.40
  -6   5   1   40.00    2.50
  -5  -5   1  118.29    5.30
  -5  -5   1  117.19    5.40
  -5  -5   1  117.59    5.50
  -5  -5   1  119.69    5.20
  -5  -5   1  120.59    5.40
  -5   5   1  127.19    8.40
  -5   5   1  124.19    5.60
  -5   5   1  126.99    5.70
  -5   5   1  124.99    5.70
  -5   5   1  122.39    6.20
  -5   5   1  120.69    6.00
  -5   5   1  122.79    6.20
   5   5  -1  108.99    9.70
   5   5  -1  117.59    9.10
  -4  -5   1  292.07   11.40
  -4  -5   1  303.57   11.60
  -4  -5   1  294.77   11.50
  -4  -5   1  270.87   11.60
  -4  -5   1  292.97   11.50
  -4  -5   1  285.87   11.60
  -4  -5   1  308.97   11.70
  -4   5   1  299.07   12.60
  -4   5   1  291.97   14.70
  -4   5   1  302.97   12.60
  -4   5   1  311.77   12.00
   4   5  -1  278.27   23.20
  -4   5   1  294.07   12.30
   4   5  -1  292.57   17.50
  -4   5   1  310.27   13.40
  -3  -5   1  161.08    6.90
  -3  -5   1  178.58   10.70
  -3  -5   1  170.48    7.10
  -3  -5   1  174.18    7.20
   3  -5  -1  182.18   10.70
  -3  -5   1  170.88    6.90
   3   5  -1  171.48   12.70
  -3   5   1  189.08    9.90
  -3   5   1  170.88    7.30
   3   5  -1  183.98   11.80
  -3   5   1  184.38    8.00
  -3   5   1  179.48    7.70
  -2  -5   1    4.40    0.50
   2  -5  -1    6.20    2.00
  -2  -5   1    5.60    1.60
   2   5  -1    5.50    2.40
  -2   5   1    6.20    1.60
   2   5  -1    2.90    1.20
  -2   5   1    7.40    2.40
  -2   5   1    4.70    1.10
  -1  -5   1  333.17   14.70
   1  -5  -1  340.37   16.90
  -1  -5   1  330.57   16.70
   1   5  -1  339.77   19.20
  -1   5   1  336.77   14.60
   1   5  -1  336.47   16.80
  -1   5   1  359.66   18.70
   1   5  -1  355.96   14.00
  -1   5   1  343.77   15.50
   0  -5  -1    0.90    0.60
   0  -5   1    1.00    0.90
   0  -5   1    0.40    0.40
   0   5   1    3.30    1.10
   0   5   1   -1.10    1.30
   0   5  -1    1.50    1.00
   0   5   1    0.90    0.50
   1  -5   1  133.39    8.50
   1   5   1  139.59   10.50
  -1   5  -1  139.19   10.20
  -1   5  -1  135.79    7.10
   1   5   1  157.38    9.30
  -1   5  -1  128.89    7.60
   1   5   1  135.99    6.80
   2  -5   1  311.97   15.10
  -2  -5  -1  285.87   11.30
  -2   5  -1  316.67   13.80
   2   5   1  297.87   17.60
  -2   5  -1  295.77   16.90
  -2   5  -1  285.77   12.90
  -3  -5  -1  269.17   10.30
  -3  -5  -1  267.27   10.30
  -3  -5  -1  247.58   10.20
   3  -5   1  266.97   14.00
  -3  -5  -1  257.67   10.10
   3   5   1  253.27   16.30
  -3   5  -1  263.77   13.00
   3   5   1  262.97   14.60
  -3   5  -1  263.37   11.00
  -3   5  -1  274.27   11.20
  -4  -5  -1    1.00    0.40
  -4  -5  -1    3.50    0.90
  -4  -5  -1    1.90    0.40
  -4  -5  -1    1.70    0.50
  -4  -5  -1    1.60    0.50
  -4  -5  -1    1.70    0.50
   4  -5   1    4.10    1.60
  -4   5  -1    2.10    1.10
  -4   5  -1    1.20    0.70
  -4   5  -1    2.00    0.60
  -4   5  -1    2.00    0.60
  -4   5  -1    1.80    0.60
  -4   5  -1    2.30    0.70
   4   5   1    4.90    2.80
   5  -5   1   20.90    3.90
  -5  -5  -1   11.10    1.00
  -5  -5  -1   12.10    1.10
  -5  -5  -1   11.60    1.10
  -5  -5  -1   12.40    0.80
  -5  -5  -1   14.30    1.20
  -5  -5  -1   13.00    1.20
  -5   5  -1   11.50    1.50
  -5   5  -1   10.10    2.30
  -5   5  -1   12.70    1.40
   5   5   1   12.30    3.70
  -5   5  -1   13.00    1.20
  -5   5  -1   11.20    1.20
   5   5   1   14.40    3.00
  -5   5  -1   14.80    1.60
  -6  -5  -1   35.60    2.00
  -6  -5  -1   34.90    2.10
  -6  -5  -1   35.10    2.00
  -6  -5  -1   33.70    2.00
  -6   5  -1   37.10    3.70
  -6   5  -1   36.00    2.60
  -6   5  -1   34.20    2.00
  -6   5  -1   34.50    2.20
  -6   5  -1   37.20    2.60
  -7  -5  -1    0.90    0.30
  -7  -5  -1    1.20    0.30
  -7  -5  -1    1.60    0.30
  -7  -5  -1    1.40    0.40
  -7   5  -1    0.70    0.40
  -7   5  -1    1.00    0.40
  -7   5  -1    1.10    0.40
  -7   5  -1    0.80    0.30
  -7  -6   1    3.30    0.40
  -7  -6   1    2.30    0.40
  -7  -6   1    2.50    0.40
  -7   6   1    2.40    0.40
  -7   6   1    2.50    0.50
  -6  -6   1   12.80    1.50
  -6  -6   1   18.90    1.70
  -6  -6   1   14.70    1.10
  -6   6   1   15.20    1.10
  -6   6   1   15.60    1.30
  -6   6   1   14.80    1.20
  -6   6   1   12.10    2.90
  -6   6   1   12.60    1.70
  -5  -6   1   18.30    1.30
  -5  -6   1   16.30    1.20
  -5  -6   1   17.50    0.90
  -5  -6   1   16.70    1.40
  -5  -6   1   16.60    1.40
  -5  -6   1   16.20    1.10
  -5   6   1   17.10    1.70
  -5   6   1   17.10    1.50
  -5   6   1   17.80    1.50
  -5   6   1   16.10    2.70
  -5   6   1   14.40    1.60
  -5   6   1   17.80    1.40
   5   6  -1   19.60    3.90
  -4  -6   1  422.86   16.30
  -4  -6   1  434.36   16.60
  -4  -6   1  436.76   16.70
  -4  -6   1  424.56   16.40
  -4  -6   1  435.16   16.40
  -4  -6   1  429.16   16.20
   4  -6  -1  436.06   22.20
  -4   6   1  445.66   16.90
  -4   6   1  436.46   17.40
   4   6  -1  453.25   22.70
   4   6  -1  423.26   24.10
  -4   6   1  425.26   17.10
  -4   6   1  437.46   16.80
  -4   6   1  436.16   20.30
  -3  -6   1   23.50    1.40
   3  -6  -1   27.50    6.40
  -3  -6   1   25.50    1.80
  -3   6   1   24.80    1.80
  -3   6   1   24.10    3.10
  -3   6   1   26.20    2.00
  -3   6   1   25.90    2.10
   3   6  -1   23.20    5.20
  -2  -6   1    5.00    0.60
   2  -6  -1    5.40    2.00
   2   6  -1    2.80    2.10
  -1  -6   1  166.38    8.60
   1  -6  -1  173.98   11.50
  -1  -6   1  165.18    6.80
  -1  -6   1  160.78   11.10
   1   6  -1  180.98   13.40
  -1   6   1  163.58    8.80
   1   6  -1  170.68    8.00
  -1   6   1  166.78    9.60
   1   6  -1  186.88   11.60
  -1   6   1  159.78   12.30
   0  -6  -1   14.80    3.40
   0  -6  -1   17.20    1.20
   0  -6   1   12.20    2.70
   0   6   1   18.10    2.10
   0   6  -1   19.20    2.80
   0   6  -1   17.80    2.00
   0   6   1   13.90    3.90
   0   6   1   15.50    2.70
   0   6  -1   23.60    5.40
  -1  -6  -1  531.95   20.70
   1  -6   1  511.95   20.70
   1  -6   1  552.24   25.80
  -1   6  -1  559.94   22.90
  -1   6  -1  585.64   28.90
   1   6   1  566.64   22.50
   1   6   1  603.94   29.50
  -1   6  -1  565.54   24.20
  -2  -6  -1  243.08   10.10
   2  -6   1  258.07   14.70
  -2   6  -1  234.98   12.00
   2   6   1  274.47   17.50
  -2   6  -1  262.07   16.60
   2   6   1  268.07   11.70
  -2   6  -1  261.97   10.90
  -2   6  -1  275.17   12.80
   2   6   1  269.47   16.00
   3  -6   1  285.67   15.60
  -3  -6  -1  268.27   10.60
  -3  -6  -1  269.77   10.60
  -3  -6  -1  273.57   10.40
  -3  -6  -1  267.97   10.40
  -3   6  -1  260.07   11.00
  -3   6  -1  281.87   11.50
   3   6   1  246.08   16.50
   3   6   1  286.67   18.20
  -3   6  -1  263.97   10.80
  -3   6  -1  239.28   13.20
   4  -6   1    5.20    2.10
  -4  -6  -1    6.40    0.80
  -4  -6  -1    6.60    0.70
  -4  -6  -1    7.90    0.80
  -4  -6  -1    6.50    0.80
  -4   6  -1    6.70    0.90
   4   6   1   10.50    3.90
  -4   6  -1    7.00    1.30
  -4   6  -1    5.90    0.90
   4   6   1    7.40    2.50
  -4   6  -1   10.10    2.80
  -5  -6  -1  102.99    4.00
  -5  -6  -1   92.59    4.50
  -5  -6  -1  100.89    4.40
  -5  -6  -1   96.09    4.40
  -5   6  -1  107.19    4.70
  -5   6  -1   98.39    5.20
  -5   6  -1  101.09    7.30
  -5   6  -1  101.49    5.10
  -5   6  -1   98.69    4.60
   5   6   1   87.09    7.50
  -6  -6  -1   33.10    1.80
  -6  -6  -1   35.80    1.80
  -6  -6  -1   34.40    1.90
  -6  -6  -1   30.80    1.80
  -6   6  -1   25.90    2.30
  -6   6  -1   34.60    1.90
  -6   6  -1   32.60    2.90
  -6   6  -1   31.50    2.10
  -6   6  -1   30.30    3.30
  -7  -6  -1   39.50    1.80
  -7   6  -1   37.30    2.00
  -6  -7   1   12.60    0.90
  -6  -7   1   12.90    0.90
  -6  -7   1   13.90    1.00
  -6   7   1   14.40    1.00
  -6   7   1   12.20    1.10
  -5  -7   1    1.40    0.40
  -5  -7   1    1.20    0.40
  -5  -7   1    1.60    0.50
  -5   7   1    2.20    1.10
  -5   7   1    1.60    0.60
  -5   7   1    1.50    0.50
  -5   7   1    2.10    0.50
  -4  -7   1  148.29    6.50
  -4  -7   1  149.59    6.60
  -4  -7   1  166.88    6.50
  -4  -7   1  159.88    6.30
   4   7  -1  161.78   11.30
  -4   7   1  158.08    7.20
  -4   7   1  156.48    7.00
  -4   7   1  148.19   10.00
  -3  -7   1   85.19    4.00
  -3  -7   1   84.69    4.00
  -3  -7   1   81.89    3.80
   3  -7  -1   90.19    8.80
  -3  -7   1   81.19    3.70
  -3  -7   1   88.79    3.90
   3   7  -1   81.99    9.50
  -3   7   1   84.59    4.40
   3   7  -1   82.19    7.90
  -3   7   1   79.79    6.20
  -3   7   1   85.39    4.20
  -3   7   1   83.49    4.50
  -2  -7   1   19.00    1.20
   2  -7  -1   14.00    3.90
   2   7  -1   24.80    6.20
   2   7  -1   22.80    4.00
  -2   7   1   19.50    2.60
  -1  -7   1    2.00    0.40
   1  -7  -1    2.90    1.80
   1  -7  -1    1.80    0.50
  -1  -7   1    1.20    0.40
  -1   7   1    2.00    1.50
   1   7  -1   -0.50    2.60
   1   7  -1    0.00    1.00
  -1   7   1    0.90    0.70
  -1   7   1    4.80    3.30
   0  -7   1   93.59    8.60
   0  -7   1   83.39    3.90
   0  -7  -1   83.29    4.00
   0   7   1   97.59   10.30
   0   7   1   88.29    5.70
   0   7   1   88.29    7.20
   0   7  -1   91.29    7.20
   0   7  -1   95.19   10.40
   0   7  -1   84.39    5.30
   1  -7   1  181.68   12.80
  -1  -7  -1  170.38    7.20
   1  -7   1  174.88    7.20
  -1   7  -1  197.68   15.10
  -1   7  -1  172.48   10.40
   1   7   1  173.48    9.00
   1   7   1  180.58   11.90
   1   7   1  174.98   14.30
  -1   7  -1  181.58    9.40
  -2  -7  -1    2.10    0.50
   2  -7   1    5.50    2.40
   2  -7   1    3.30    0.60
  -2   7  -1    2.50    1.20
   2   7   1   -0.50    1.60
   2   7   1    0.40    1.20
   3  -7   1  190.38   13.40
  -3  -7  -1  197.18    7.90
  -3  -7  -1  182.68    7.90
  -3  -7  -1  192.28    8.00
   3   7   1  186.08   15.20
  -3   7  -1  194.68    8.50
  -3   7  -1  189.38    8.60
  -3   7  -1  182.58   10.80
  -3   7  -1  221.88    8.70
   3   7   1  201.98   13.30
  -4  -7  -1  144.39    6.30
  -4  -7  -1  143.79    6.00
  -4  -7  -1  148.39    6.20
  -4  -7  -1  145.29    6.20
  -4  -7  -1  150.68    6.10
  -4   7  -1  149.99    6.90
   4   7   1  149.79   10.60
  -4   7  -1  143.89    9.20
  -4   7  -1  152.58    6.50
  -5  -7  -1   54.19    2.70
  -5  -7  -1   61.09    3.00
  -5  -7  -1   59.99    2.90
  -5  -7  -1   61.49    2.90
  -5   7  -1   59.39    3.40
  -5   7  -1   62.79    5.20
  -5   7  -1   60.69    3.10
  -6  -7  -1   26.00    1.40
  -6  -7  -1   23.80    1.30
  -6  -7  -1   26.90    1.30
  -6   7  -1   25.80    1.40
  -6   7  -1   26.80    1.80
  -5  -8   1    4.10    0.50
  -5  -8   1    4.20    0.50
  -5  -8   1    2.50    0.50
  -5   8   1    3.40    0.60
  -4  -8   1   88.99    4.00
  -4  -8   1   88.49    4.10
  -4  -8   1   87.79    3.80
  -4  -8   1   88.89    3.70
  -4   8   1   83.79    6.20
  -4   8   1   86.49    4.20
   4   8  -1   82.09    7.40
  -4   8   1   87.19    4.20
  -3  -8   1    7.20    0.80
  -3  -8   1    5.60    0.70
  -3  -8   1    5.60    0.80
  -3  -8   1    5.60    0.80
  -3   8   1    5.90    1.00
  -3   8   1    6.50    1.00
  -3   8   1    5.10    1.50
   3   8  -1    4.50    2.10
  -2  -8   1  364.76   14.20
  -2   8   1  393.46   17.50
   2   8  -1  378.46   20.30
   2   8  -1  363.86   24.10
  -2   8   1  350.76   14.50
  -1  -8   1   73.29    3.50
   1  -8  -1   69.89    3.50
  -1   8   1   71.29    5.30
  -1   8   1   74.49    6.20
   1   8  -1   81.19    9.80
   1   8  -1   76.69    7.30
   0  -8   1  332.87   13.20
   0  -8  -1  337.57   13.20
   0   8   1  351.06   18.10
   0   8  -1  349.96   18.10
   0   8   1  330.27   22.10
   0   8   1  349.87   15.50
   0   8  -1  322.17   22.60
  -1  -8  -1    3.30    0.60
   1  -8   1    4.80    0.60
  -1   8  -1    2.90    1.80
  -1   8  -1    4.20    1.50
   1   8   1    0.80    1.40
  -1   8  -1   -5.60    5.10
   1   8   1    7.50    3.80
   2  -8   1   55.29    7.00
   2  -8   1   48.50    2.60
  -2  -8  -1   53.09    2.80
   2   8   1   54.39    9.80
  -2   8  -1   49.99    4.40
   2   8   1   54.99    6.30
  -3  -8  -1   43.50    2.40
  -3  -8  -1   47.30    2.40
  -3  -8  -1   40.80    2.40
  -3  -8  -1   45.30    2.40
   3   8   1   47.90    5.70
  -3   8  -1   50.79    3.00
  -3   8  -1   44.60    2.80
  -3   8  -1   45.10    4.30
  -4  -8  -1   43.90    2.20
  -4  -8  -1   43.20    2.30
  -4  -8  -1   43.10    2.10
  -4  -8  -1   42.80    2.20
  -4   8  -1   39.70    2.30
   4   8   1   41.50    4.70
  -4   8  -1   42.00    2.50
  -4   8  -1   40.60    4.00
  -4   8  -1   46.40    2.60
  -5  -8  -1    3.70    0.60
  -5  -8  -1    3.40    0.50
  -5   8  -1    3.60    0.60
  -5   8  -1    3.80    0.60
  -5  -9   1   33.40    1.70
  -5  -9   1   37.20    1.60
  -5   9   1   40.40    1.80
  -4  -9   1    2.40    0.50
  -4  -9   1    3.10    0.40
  -4  -9   1    3.30    0.50
  -4  -9   1    2.40    0.40
  -4   9   1    2.30    0.50
  -4   9   1    2.60    0.60
  -3  -9   1   20.00    1.40
  -3  -9   1   22.00    1.40
  -3  -9   1   23.40    1.30
  -3  -9   1   22.80    1.40
  -3   9   1   18.90    1.90
  -3   9   1   22.30    3.10
  -3   9   1   22.60    1.60
   3   9  -1   16.80    4.30
  -2  -9   1   95.79    4.30
  -2  -9   1   84.79    4.00
  -2  -9   1   90.89    3.90
  -2  -9   1   90.09    4.10
  -2   9   1   94.09    6.20
   2   9  -1   85.79    7.70
  -2   9   1   91.19    4.40
  -2   9   1   97.09    4.80
  -1  -9   1   12.00    1.10
   1  -9  -1   10.50    1.00
  -1   9   1   12.10    1.80
  -1   9   1   10.30    1.10
   1   9  -1   13.80    3.20
   0  -9  -1   91.49    4.10
   0  -9   1   84.19    3.90
   0   9   1   79.19    6.90
   0   9  -1   87.69    7.30
   1  -9   1  225.68    9.00
  -1  -9  -1  228.08    9.10
   1   9   1  225.78   13.70
   2  -9   1  215.98    8.10
  -2  -9  -1  205.58    8.00
  -2  -9  -1  205.88    8.20
  -2   9  -1  195.18    8.40
  -2   9  -1  209.18    8.70
  -2   9  -1  184.08   10.20
   2   9   1  182.58   12.20
  -3  -9  -1    0.60    0.30
  -3  -9  -1    0.70    0.30
  -3  -9  -1    0.60    0.30
  -3   9  -1    0.30    0.30
  -3   9  -1    0.70    0.40
  -4  -9  -1    1.20    0.30
  -4  -9  -1    1.40    0.30
  -4  -9  -1    1.70    0.30
  -4  -9  -1    1.50    0.30
  -4   9  -1    1.40    0.40
  -5  -9  -1   23.80    1.10
  -5   9  -1   24.40    1.30
  -3 -10   1   74.49    3.10
  -3 -10   1   71.39    2.90
  -3 -10   1   73.99    3.00
  -3 -10   1   63.79    3.10
  -3  10   1   76.19    3.20
  -2 -10   1    0.60    0.30
  -2 -10   1    0.10    0.20
  -2 -10   1    0.60    0.20
  -2 -10   1    0.40    0.30
  -2  10   1    0.20    0.20
  -2  10   1    0.10    0.20
  -1 -10   1   20.00    1.10
  -1 -10   1   18.60    1.40
   1 -10  -1   19.00    1.30
  -1  10   1   18.60    2.20
  -1  10   1   19.50    1.30
   0 -10  -1  104.59    4.40
   0 -10   1  104.99    5.10
   0  10   1   97.19    4.40
  -1 -10  -1   53.49    2.60
  -1 -10  -1   50.89    2.50
   1 -10   1   54.39    2.60
  -1  10  -1   52.79    2.80
  -1  10  -1   55.99    3.00
  -2 -10  -1   10.20    0.70
  -2 -10  -1    9.40    0.80
  -2 -10  -1    8.60    0.70
   2 -10   1   10.20    0.80
  -2 -10  -1    9.40    0.70
  -2  10  -1    9.40    0.90
  -2  10  -1    8.40    0.90
  -3 -10  -1    7.30    0.60
  -3 -10  -1    6.00    0.50
  -3 -10  -1    5.90    0.50
  -3 -10  -1    6.50    0.50
  -3  10  -1    5.90    0.60
  -1 -11   1   42.20    1.80
  -1 -11   1   40.40    1.80
  -1 -11   1   40.40    1.80
  -1  11   1   38.10    2.00
   0 -11   1   44.10    2.50
   0 -11  -1   55.59    2.40
   0 -11   1   59.99    2.50
   0 -11   1   54.89    2.40
   0 -11  -1   52.49    2.30
   0 -11  -1   58.29    2.30
   0 -11  -1   55.29    2.30
   0  11  -1   50.19    2.60
   0  11   1   51.59    3.00
  -1 -11  -1    0.40    0.20
  -1 -11  -1    0.50    0.20
  -1 -11  -1    0.50    0.20
  -1  11  -1    0.20    0.20
  -8   0   2    7.00    0.80
  -8   0   2    6.30    0.80
  -8   0   2    7.00    0.70
  -8   0   2    7.60    0.80
  -7   0   2    0.20    0.40
  -7   0   2    0.20    0.30
  -7   0   2    0.60    0.30
  -7   0   2    0.50    0.40
  -7   0   2    0.80    0.50
  -7   0   2   -0.20    0.40
  -7   0   2    0.30    0.30
  -7   0   2    0.20    0.60
  -7   0   2    0.20    0.50
  -6   0   2    2.60    0.70
  -6   0   2    3.00    0.70
  -6   0   2    2.50    0.70
  -6   0   2    2.80    0.90
  -6   0   2    1.90    0.70
  -6   0   2    4.10    0.90
  -6   0   2    2.20    0.70
  -6   0   2    2.20    0.50
  -6   0   2    1.50    0.80
  -6   0   2    1.90    0.60
  -6   0   2    2.30    0.80
  -6   0   2    3.30    0.80
  -6   0   2    2.40    0.90
  -5   0   2    0.80    0.40
  -5   0   2    0.10    0.30
  -5   0   2    0.30    0.40
  -5   0   2   -0.10    0.30
  -5   0   2    0.20    0.40
  -5   0   2    0.40    0.30
  -5   0   2    0.30    0.30
  -5   0   2    0.30    0.40
  -5   0   2   -0.10    0.50
  -5   0   2    1.50    0.50
  -5   0   2    0.50    0.30
  -5   0   2   -0.10    0.20
  -5   0   2    0.30    0.30
  -5   0   2    0.40    0.30
  -4   0   2  127.79    6.90
  -4   0   2  140.59    8.40
  -3   0   2    0.50    0.40
  -3   0   2    0.40    0.40
  -1   0   2    0.30    0.20
   1   0  -2    0.10    0.10
   0   0   2  167.68    6.90
   1   0   2    0.30    0.30
  -2   0  -2   18.20    1.70
   2   0   2   17.90    1.80
   3   0   2   -0.30    0.40
  -3   0  -2    1.70    0.70
  -4   0  -2  181.68    8.20
  -4   0  -2  180.98    7.60
  -4   0  -2  169.28    7.50
  -4   0  -2  185.28    9.50
   4   0   2  175.18    9.40
  -4   0  -2  177.08    7.50
  -5   0  -2    0.50    0.30
   5   0   2   -0.20    0.90
  -5   0  -2   -0.60    0.30
  -5   0  -2    1.40    0.90
  -5   0  -2    0.30    0.30
  -5   0  -2   -0.20    0.20
  -5   0  -2   -0.40    0.20
  -5   0  -2    1.10    0.50
  -5   0  -2    0.40    0.30
  -5   0  -2    0.30    0.30
  -6   0  -2  197.18    8.30
  -6   0  -2  198.48    8.10
  -6   0  -2  187.98    8.50
  -6   0  -2  196.18    8.20
  -6   0  -2  196.68    8.90
  -6   0  -2  190.88    8.60
  -6   0  -2  191.88    8.30
  -7   0  -2    0.60    0.40
  -7   0  -2    2.10    0.60
  -7   0  -2    2.00    0.70
  -7   0  -2    0.40    0.50
  -7   0  -2    0.00    0.30
  -8   0  -2   28.70    1.70
  -8   0  -2   27.90    1.70
  -8   0  -2   28.20    1.90
  -8  -1   2    6.60    0.80
  -8  -1   2    8.40    0.90
  -8  -1   2    8.20    0.90
  -8  -1   2    7.30    0.70
  -8   1   2    8.70    0.90
  -8   1   2    8.20    0.80
  -8   1   2    8.60    0.80
  -8   1   2    7.40    0.90
  -7  -1   2    5.60    0.80
  -7  -1   2    4.50    1.10
  -7  -1   2    2.40    0.80
  -7  -1   2    4.70    0.90
  -7  -1   2    5.00    0.80
  -7  -1   2    4.00    0.90
  -7  -1   2    4.70    0.80
  -7  -1   2    6.00    0.90
  -7   1   2    4.20    0.90
  -7   1   2    5.50    1.10
  -7   1   2    5.00    0.70
  -7   1   2    4.70    0.90
  -7   1   2    3.40    1.00
  -7   1   2    3.50    0.90
  -7   1   2    6.10    1.00
  -7   1   2    3.80    0.80
  -6  -1   2  430.26   17.10
  -6  -1   2  430.56   16.70
  -6  -1   2  423.66   16.50
  -6  -1   2  433.76   16.90
  -6  -1   2  437.06   17.50
  -6  -1   2  414.96   16.50
  -6  -1   2  440.76   16.50
  -6  -1   2  435.46   16.90
  -6  -1   2  418.66   17.10
  -6  -1   2  424.06   16.80
  -6  -1   2  414.16   16.90
  -6   1   2  420.16   16.50
  -6   1   2  429.96   17.00
  -6   1   2  431.66   17.40
  -6   1   2  446.56   16.50
  -6   1   2  445.56   16.90
  -6   1   2  434.26   16.80
  -6   1   2  442.36   16.30
  -6   1   2  391.66   19.20
  -6   1   2  427.96   16.70
  -6   1   2  422.96   17.10
  -6   1   2  438.06   16.90
  -6   1   2  415.16   16.50
  -6   1   2  425.76   17.00
  -5  -1   2  168.98    7.60
  -5  -1   2  181.78    7.40
  -5  -1   2  182.78    8.30
  -5  -1   2  179.58    8.00
  -5  -1   2  183.78    7.70
  -5  -1   2  182.78    7.60
  -5  -1   2  179.38    7.50
  -5  -1   2  170.38    7.40
  -5  -1   2  180.08    7.70
  -5  -1   2  170.38    7.60
  -5  -1   2  179.48    7.70
  -5  -1   2  179.58    7.40
  -5  -1   2  175.38    7.40
  -5  -1   2  183.28    8.10
  -5   1   2  176.58    7.50
  -5   1   2  179.98    9.70
  -5   1   2  184.08    7.90
  -5   1   2  186.28    7.40
  -5   1   2  190.58    8.50
  -5   1   2  172.08    7.60
  -5   1   2  184.48    7.60
  -5   1   2  173.78    7.80
  -5   1   2  197.68    7.90
  -5   1   2  177.68    7.30
  -5   1   2  173.38    7.70
  -5   1   2  179.68    7.90
  -5   1   2  178.78    8.20
  -5   1   2  178.88    7.70
  -5   1   2  181.88    7.50
  -4  -1   2 1020.90   40.30
  -4  -1   2 1049.49   40.40
  -4  -1   2 1053.69   42.80
   4   1  -2 1148.29   41.90
   4   1  -2 1092.09   39.30
  -4   1   2  962.50   41.20
  -4   1   2 1110.19   40.90
  -3  -1   2    1.50    0.80
  -3  -1   2    3.70    0.80
   3   1  -2    2.00    0.60
  -3   1   2    2.60    0.90
   3   1  -2    2.00    0.60
   2  -1  -2    0.30    0.20
   2  -1  -2   -0.10    0.30
  -2   1   2    0.90    0.40
  -2   1   2    0.10    0.30
   2   1  -2    0.50    0.40
   1  -1  -2   31.20    2.20
   1  -1  -2   33.30    1.90
  -1  -1   2   30.20    1.70
  -1  -1   2   28.60    2.10
  -1   1   2   33.40    1.70
   1   1  -2   32.20    1.90
  -1   1  -2 3012.00  109.69
   2  -1   2  203.08    9.40
   2   1   2  210.98    9.90
  -2   1  -2  205.68    9.50
   2   1   2  213.48    9.00
  -2   1  -2  210.48    9.10
  -3  -1  -2 1229.28   47.60
   3  -1   2 1209.58   47.70
   3   1   2 1265.07   48.40
   3   1   2 1328.17   47.00
  -4  -1  -2  171.78    7.50
   4  -1   2  181.88    9.30
  -4  -1  -2  175.08    7.50
  -4  -1  -2  178.98    7.20
   4   1   2  172.78    9.70
  -4   1  -2  185.08    7.40
  -4   1  -2  184.28    7.80
  -4   1  -2  191.78    9.20
  -4   1  -2  166.68    7.20
  -4   1  -2  182.78    9.60
  -5  -1  -2  167.18    7.30
  -5  -1  -2  173.88    7.20
  -5  -1  -2  173.38    7.20
  -5  -1  -2  162.58    7.50
  -5  -1  -2  170.48    7.00
  -5  -1  -2  170.28    7.70
  -5  -1  -2  176.28    7.20
   5  -1   2  166.28    8.90
  -5  -1  -2  160.38    7.00
  -5  -1  -2  157.18    6.40
   5   1   2  172.38    9.70
  -5   1  -2  163.48    7.70
  -5   1  -2  169.88    7.80
  -5   1  -2  170.88   10.10
  -5   1  -2  170.18    7.20
  -5   1  -2  166.98    7.20
  -5   1  -2  176.28    7.00
  -5   1  -2  170.08    7.60
  -5   1  -2  171.28    7.20
  -5   1  -2  177.08    7.30
  -6  -1  -2  398.86   16.60
  -6  -1  -2  406.56   16.20
  -6  -1  -2  414.56   16.10
  -6  -1  -2  400.86   15.90
  -6  -1  -2  414.46   15.90
  -6  -1  -2  411.36   16.30
  -6  -1  -2  426.56   16.20
  -6   1  -2  407.16   16.20
  -6   1  -2  401.16   16.50
  -6   1  -2  410.96   16.10
  -6   1  -2  421.46   15.60
  -6   1  -2  420.46   16.00
  -6   1  -2  411.56   16.20
  -7  -1  -2   14.60    1.40
  -7  -1  -2   14.20    1.30
  -7  -1  -2   14.80    1.40
  -7  -1  -2   13.80    1.30
  -7  -1  -2   14.40    1.30
  -7  -1  -2   15.30    1.60
  -7  -1  -2   15.40    1.30
  -7   1  -2   14.90    1.40
  -7   1  -2   15.60    1.50
  -7   1  -2   16.30    1.40
  -7   1  -2   18.10    1.90
  -7   1  -2   14.50    1.30
  -8  -1  -2    0.60    0.30
  -8  -1  -2    0.60    0.30
  -8  -1  -2    1.20    0.30
  -8  -1  -2    2.00    0.40
  -8   1  -2    0.80    0.30
  -8   1  -2    1.50    0.40
  -8   1  -2    1.20    0.30
  -8  -2   2   26.00    1.50
  -8  -2   2   20.70    1.30
  -8  -2   2   19.90    1.30
  -8  -2   2   20.00    1.60
  -8   2   2   22.20    1.60
  -8   2   2   21.30    1.60
  -8   2   2   22.30    1.40
  -8   2   2   20.30    1.40
  -7  -2   2   10.50    1.10
  -7  -2   2   10.10    1.20
  -7  -2   2    8.20    1.10
  -7  -2   2    9.60    1.00
  -7  -2   2   10.80    1.10
  -7  -2   2   11.10    1.30
  -7  -2   2   10.90    1.00
  -7   2   2    9.20    1.20
  -7   2   2    9.60    1.30
  -7   2   2   10.40    1.50
  -7   2   2    9.40    1.10
  -7   2   2    9.20    1.00
  -7   2   2    9.80    1.30
  -7   2   2    9.70    0.90
  -6  -2   2  218.78    9.40
  -6  -2   2  220.78    9.20
  -6  -2   2  218.38    9.60
  -6  -2   2  214.38    9.60
  -6  -2   2  229.28    9.50
  -6  -2   2  219.08    9.50
  -6  -2   2  229.18    9.50
  -6  -2   2  226.18    9.30
  -6  -2   2  222.98   10.00
  -6   2   2  229.18    9.60
  -6   2   2  224.78    9.60
  -6   2   2  229.18    9.00
  -6   2   2  250.07   10.40
  -6   2   2  221.98    9.20
  -6   2   2  254.77   10.90
  -6   2   2  223.78   10.10
  -6   2   2  219.58    9.90
  -6   2   2  238.18    9.60
  -6   2   2  213.08   11.80
  -5  -2   2    2.30    0.60
  -5  -2   2    1.60    0.50
  -5  -2   2    2.30    0.60
  -5  -2   2    1.70    0.60
  -5  -2   2    2.00    0.60
  -5  -2   2    1.60    0.50
  -5  -2   2    2.00    0.60
  -5  -2   2    2.00    0.60
  -5  -2   2    4.10    0.70
  -5  -2   2    3.30    0.70
  -5  -2   2    2.30    0.50
  -5  -2   2    2.80    1.60
  -5  -2   2    2.70    0.70
  -5  -2   2    2.50    0.60
  -5  -2   2    1.00    0.40
  -5   2   2    4.70    0.90
  -5   2   2    1.90    0.60
  -5   2   2    2.70    0.60
  -5   2   2    2.20    0.50
  -5   2   2    4.90    0.90
  -5   2   2    2.00    0.80
  -5   2   2    3.80    0.90
  -5   2   2    3.10    0.70
  -5   2   2    1.20    0.60
  -5   2   2    2.10    0.80
  -5   2   2    2.20    0.50
   5   2  -2    3.30    1.50
  -5   2   2    2.90    1.30
  -5   2   2    2.10    0.50
  -4  -2   2  163.28    6.70
  -4  -2   2  164.58    6.70
  -4  -2   2  162.68    7.20
   4  -2  -2  163.58    7.40
  -4  -2   2  158.88    6.70
  -4  -2   2  158.78    6.60
  -4  -2   2  160.58    6.70
  -4  -2   2  154.78    6.50
  -4  -2   2  165.98   10.00
  -4  -2   2  163.48    6.60
  -4  -2   2  160.68    6.60
  -4  -2   2  152.08    6.70
  -4   2   2  160.68    6.80
   4   2  -2  154.88    8.20
  -4   2   2  168.38    7.10
  -4   2   2  168.28    7.00
   4   2  -2  161.68    9.40
  -4   2   2  164.48    6.70
  -4   2   2  162.98    7.40
  -4   2   2  164.48    7.20
  -4   2   2  156.88    7.00
  -4   2   2  169.48    8.50
  -4   2   2  161.98    7.30
  -4   2   2  153.48    6.80
  -4   2   2  151.58    6.60
   3  -2  -2 1526.05   64.29
  -3  -2   2 1982.20   67.39
   3  -2  -2 1737.83   63.39
   3   2  -2 1616.74   64.99
  -3   2   2 1762.02   63.99
  -2  -2   2  875.91   34.10
   2  -2  -2  891.21   33.40
   2   2  -2  827.82   34.70
  -2   2   2  943.61   33.00
  -2   2   2  886.01   33.30
   1   2  -2 4261.17  162.48
  -1   2   2 4670.73  161.98
   2  -2   2   33.00    2.70
   2   2   2   30.10    3.20
   2   2   2   35.40    2.80
  -2   2  -2   32.60    3.10
  -2   2  -2   36.60    2.60
   3  -2   2  885.41   34.30
   3   2   2  903.21   34.30
   3   2   2  869.11   35.50
  -3   2  -2  826.12   34.30
  -3   2  -2  900.71   34.30
  -4  -2  -2    1.00    0.40
   4  -2   2    1.90    0.70
  -4  -2  -2    0.40    0.30
  -4  -2  -2    0.20    0.50
  -4  -2  -2    1.10    0.40
  -4  -2  -2    0.10    0.40
  -4  -2  -2    1.00    0.30
  -4   2  -2    0.80    0.50
  -4   2  -2    0.60    0.40
  -4   2  -2    0.10    0.40
  -4   2  -2    0.70    0.40
  -4   2  -2    1.40    0.50
  -4   2  -2    0.80    0.40
  -4   2  -2    0.90    0.40
  -5  -2  -2  262.97   11.30
  -5  -2  -2  265.37   10.80
  -5  -2  -2  262.07   10.90
  -5  -2  -2  262.27   11.20
  -5  -2  -2  267.77   10.80
  -5  -2  -2  260.87   10.10
  -5  -2  -2  266.17   10.70
   5  -2   2  278.77   12.90
  -5   2  -2  294.57   14.70
   5   2   2  284.67   14.40
  -5   2  -2  280.87   10.70
  -5   2  -2  273.17   11.40
  -5   2  -2  284.57   11.10
  -5   2  -2  264.27   11.00
  -5   2  -2  271.37   11.00
  -6  -2  -2    0.40    0.50
  -6  -2  -2    0.80    0.50
  -6  -2  -2    1.00    0.40
  -6  -2  -2    1.40    0.60
  -6  -2  -2    1.80    0.60
  -6  -2  -2    2.50    0.60
  -6   2  -2    1.20    0.60
  -6   2  -2    1.70    0.70
  -6   2  -2    1.70    0.80
  -6   2  -2    1.20    0.50
  -6   2  -2    1.80    1.20
  -6   2  -2    1.20    0.40
  -6   2  -2    2.10    0.60
  -7  -2  -2    5.00    0.80
  -7  -2  -2    5.30    0.70
  -7  -2  -2    6.20    1.00
  -7  -2  -2    3.40    0.70
  -7   2  -2    4.00    0.80
  -7   2  -2    3.60    0.80
  -7   2  -2    3.50    1.10
  -7   2  -2    5.20    1.10
  -7   2  -2    2.90    0.70
  -8  -2  -2   29.70    1.70
  -8  -2  -2   34.10    1.60
  -8   2  -2   29.80    1.60
  -8   2  -2   30.20    1.90
  -8   2  -2   28.60    1.70
  -8   2  -2   31.90    1.70
  -8  -3   2   13.10    0.80
  -8  -3   2   12.80    0.90
  -8  -3   2    9.50    0.80
  -8  -3   2   11.90    0.90
  -8   3   2   11.00    0.80
  -8   3   2   11.70    0.90
  -8   3   2   10.30    1.00
  -7  -3   2   79.89    3.60
  -7  -3   2   74.59    3.50
  -7  -3   2   79.79    3.80
  -7  -3   2   76.89    3.70
  -7  -3   2   76.69    3.40
  -7  -3   2   71.89    3.30
  -7  -3   2   64.69    3.60
  -7   3   2   82.19    4.10
  -7   3   2   73.19    4.30
  -7   3   2   70.59    3.40
  -7   3   2   65.09    3.70
  -7   3   2   83.39    4.20
  -7   3   2   71.39    3.80
  -6  -3   2   53.49    2.90
  -6  -3   2   51.89    2.80
  -6  -3   2   51.29    3.00
  -6  -3   2   49.60    2.80
  -6  -3   2   49.40    2.90
  -6  -3   2   48.10    3.20
  -6  -3   2   53.09    2.80
  -6  -3   2   50.69    3.20
  -6  -3   2   52.99    3.10
  -6   3   2   51.49    3.30
  -6   3   2   46.00    3.50
  -6   3   2   46.30    3.20
  -6   3   2   51.39    4.80
  -6   3   2   53.19    2.50
  -6   3   2   55.49    3.40
  -6   3   2   52.19    3.50
  -6   3   2   53.69    2.90
  -6   3   2   50.49    3.10
  -5  -3   2    0.10    0.20
  -5  -3   2    1.10    0.40
  -5  -3   2    0.90    0.40
  -5  -3   2    0.30    0.40
  -5  -3   2    0.30    0.40
  -5  -3   2    0.70    0.40
  -5  -3   2   -0.40    0.70
  -5  -3   2    0.70    1.60
  -5  -3   2    0.20    0.30
  -5  -3   2    0.40    0.50
  -5  -3   2    0.20    0.30
  -5  -3   2    0.40    0.30
  -5   3   2    1.70    0.60
  -5   3   2    0.40    0.40
  -5   3   2    0.30    0.40
  -5   3   2    0.70    0.60
  -5   3   2    0.10    0.40
  -5   3   2   -0.40    0.50
  -5   3   2    0.50    0.30
  -5   3   2   -0.20    0.70
   5   3  -2    2.30    1.50
  -5   3   2    1.60    0.40
  -5   3   2    0.60    0.30
   5   3  -2    3.80    1.60
  -5   3   2    0.00    0.60
  -5   3   2    0.20    0.40
  -4  -3   2  325.37   12.40
  -4  -3   2  318.57   12.30
  -4  -3   2  316.67   12.30
  -4  -3   2  295.17   13.00
  -4  -3   2  308.67   12.20
   4  -3  -2  336.17   14.20
  -4  -3   2  336.67   16.80
  -4  -3   2  320.87   12.30
  -4  -3   2  316.17   12.30
  -4  -3   2  303.57   12.10
  -4   3   2  325.57   12.40
  -4   3   2  327.27   13.10
  -4   3   2  303.47   12.50
  -4   3   2  332.97   13.00
  -4   3   2  304.57   12.50
   4   3  -2  322.37   15.80
  -4   3   2  312.57   12.60
  -4   3   2  327.17   13.30
  -4   3   2  328.27   12.70
  -4   3   2  311.47   12.40
  -4   3   2  309.17   12.30
  -4   3   2  333.17   12.10
  -4   3   2  316.07   13.00
  -4   3   2  339.67   13.00
  -4   3   2  293.87   14.40
   4   3  -2  294.67   15.90
   3  -3  -2  537.85   22.20
  -3  -3   2  538.05   23.30
   3   3  -2  556.64   24.50
   3   3  -2  525.55   23.90
  -3   3   2  566.24   22.10
  -2  -3   2  171.58    8.80
   2  -3  -2  170.68    8.70
  -2   3   2  184.88    8.30
   2   3  -2  176.48   10.40
  -2   3   2  185.88    8.60
   2   3  -2  191.78    9.90
  -1  -3   2  421.16   17.10
   1  -3  -2  400.46   17.50
  -1  -3   2  384.86   16.70
  -1   3   2  429.76   16.50
   1   3  -2  403.26   18.90
  -1   3   2  426.96   16.90
  -1   3   2  439.76   18.30
   0  -3  -2    1.90    0.80
   0  -3   2    2.10    0.60
   0  -3   2    2.40    0.80
   0   3  -2    2.20    0.80
   0   3  -2    3.00    0.60
   0   3   2    4.00    1.00
   0   3  -2    2.10    0.90
   0   3   2    3.40    1.20
   1  -3   2  620.44   22.30
   1  -3   2  536.75   22.80
  -1   3  -2  596.04   22.10
  -1   3  -2  554.74   22.30
   1   3   2  546.45   23.10
   1   3   2  568.04   24.70
  -1   3  -2  582.94   24.70
   2  -3   2  135.89    7.30
   2   3   2  146.19    9.00
   2   3   2  139.59    7.80
  -2   3  -2  138.69    8.60
  -2   3  -2  148.49    7.10
   3  -3   2  268.77   12.60
  -3   3  -2  286.77   12.80
   3   3   2  268.17   14.40
  -3   3  -2  253.97   13.30
   3   3   2  268.07   13.10
  -4  -3  -2    2.10    0.60
  -4  -3  -2    2.70    0.50
  -4  -3  -2    3.50    0.80
  -4  -3  -2    2.60    0.50
  -4  -3  -2    3.10    0.60
  -4  -3  -2    1.50    0.40
  -4   3  -2    1.90    0.50
  -4   3  -2    0.80    0.60
  -4   3  -2    2.60    0.80
  -4   3  -2    1.80    0.60
  -4   3  -2    1.00    0.60
  -4   3  -2    2.50    1.20
  -4   3  -2    3.70    0.80
  -5  -3  -2  294.57   11.30
  -5  -3  -2  260.57   10.80
  -5  -3  -2  283.57   11.30
  -5  -3  -2  295.27   11.40
  -5  -3  -2  293.27   11.60
  -5  -3  -2  278.07   11.30
  -5  -3  -2  280.57   11.50
  -5  -3  -2  278.37   11.80
   5  -3   2  281.37   13.80
  -5   3  -2  293.07   11.70
   5   3   2  303.77   15.80
  -5   3  -2  278.77   11.70
  -5   3  -2  299.47   15.20
  -5   3  -2  285.87   11.30
  -5   3  -2  297.17   12.30
  -5   3  -2  292.77   11.80
  -5   3  -2  291.67   12.30
  -6  -3  -2    0.00    0.30
  -6  -3  -2    0.50    0.40
  -6  -3  -2    0.10    0.40
  -6  -3  -2    0.70    0.40
  -6  -3  -2    0.40    0.40
  -6   3  -2    1.00    0.60
  -6   3  -2   -0.50    0.30
  -6   3  -2    0.00    0.30
  -6   3  -2    0.50    0.30
  -6   3  -2    0.80    0.50
  -6   3  -2    0.30    0.40
  -6   3  -2    0.80    0.90
  -7  -3  -2    2.10    0.50
  -7  -3  -2    1.90    0.50
  -7  -3  -2    2.60    0.60
  -7  -3  -2    3.30    0.60
  -7  -3  -2    3.30    0.70
  -7  -3  -2    2.70    0.50
  -7   3  -2    2.20    0.60
  -7   3  -2    3.40    0.70
  -7   3  -2    1.90    0.60
  -7   3  -2    3.50    0.90
  -7  -4   2  157.18    6.50
  -7  -4   2  164.58    6.50
  -7  -4   2  161.78    6.70
  -7  -4   2  159.28    6.30
  -7  -4   2  153.58    6.50
  -7   4   2  155.68    7.10
  -7   4   2  159.78    7.20
  -7   4   2  158.38    6.40
  -7   4   2  163.48    6.80
  -6  -4   2    0.80    0.40
  -6  -4   2    1.40    0.40
  -6  -4   2    0.90    0.40
  -6  -4   2    1.60    0.50
  -6  -4   2    0.50    0.40
  -6  -4   2    1.40    0.50
  -6  -4   2    1.20    0.40
  -6   4   2    1.10    0.40
  -6   4   2    1.80    0.60
  -6   4   2    1.00    0.50
  -6   4   2    1.10    0.70
  -6   4   2    1.00    0.60
  -6   4   2    1.00    0.40
  -5  -4   2  545.65   20.50
  -5  -4   2  518.05   20.60
  -5  -4   2  548.45   20.70
  -5  -4   2  537.75   20.60
  -5  -4   2  521.65   20.30
  -5  -4   2  527.35   20.40
  -5  -4   2  539.15   20.50
   5   4  -2  539.95   24.80
  -5   4   2  552.74   21.00
  -5   4   2  541.25   20.60
  -5   4   2  539.85   20.10
   5   4  -2  533.35   25.60
  -5   4   2  564.54   21.90
  -5   4   2  549.95   21.30
  -5   4   2  559.14   21.00
  -5   4   2  558.14   21.60
  -5   4   2  528.25   23.90
  -4  -4   2  225.88    8.90
  -4  -4   2  215.38    8.90
  -4  -4   2  218.18    8.80
  -4  -4   2  221.68    8.90
  -4  -4   2  203.38    8.40
  -4  -4   2  215.18    8.70
  -4  -4   2  224.28    8.90
  -4  -4   2  228.88   13.30
  -4  -4   2  224.18    9.00
   4  -4  -2  230.98   11.90
  -4  -4   2  213.58    9.00
   4   4  -2  225.38   13.50
  -4   4   2  232.88    9.80
   4   4  -2  215.18   13.20
  -4   4   2  218.48    9.60
  -4   4   2  228.88    9.30
  -4   4   2  226.68    8.70
  -4   4   2  223.38   11.50
  -4   4   2  221.98    9.40
  -4   4   2  227.18    9.10
  -4   4   2  219.18    9.90
  -3  -4   2    6.00    0.60
  -3  -4   2    7.50    1.90
  -3  -4   2    7.60    0.80
  -3  -4   2    7.10    0.70
   3   4  -2   12.50    3.10
  -3   4   2    7.60    1.00
   3   4  -2    7.50    2.20
  -3   4   2    8.50    0.90
  -3   4   2    4.80    1.70
  -2  -4   2  256.97   12.40
   2  -4  -2  256.57   12.80
  -2   4   2  297.97   12.30
   2   4  -2  252.07   14.80
  -2   4   2  250.77   12.80
   2   4  -2  250.07   13.50
  -1  -4   2  135.39    7.10
  -1  -4   2  138.89    7.70
   1  -4  -2  145.29    8.40
  -1   4   2  149.59    9.20
  -1   4   2  138.69    7.30
   1   4  -2  128.59    9.40
  -1   4   2  143.99    6.90
   1   4  -2  142.19    8.40
   0  -4  -2  277.67   13.90
   0  -4   2  269.77   12.70
   0  -4   2  283.87   11.50
   0   4  -2  260.87   14.90
   0   4   2  276.87   11.60
   0   4   2  271.87   12.80
   0   4  -2  280.87   11.30
   0   4   2  252.77   14.30
   0   4  -2  281.87   12.90
   1  -4   2 3513.45  134.29
   1   4   2 3674.83  137.29
  -1   4  -2 3798.12  137.69
   2  -4   2   57.89    3.50
   2  -4   2   53.69    4.30
  -2   4  -2   53.49    5.50
   2   4   2   41.40    5.10
  -2   4  -2   51.49    3.70
   2   4   2   49.50    4.50
  -2   4  -2   54.09    3.20
  -3  -4  -2    2.30    0.40
   3  -4   2    3.50    1.30
   3   4   2    0.70    0.70
   3   4   2    3.20    1.60
  -3   4  -2   -0.30    2.30
  -3   4  -2    2.30    0.70
  -3   4  -2    1.90    0.90
  -4  -4  -2  517.25   20.10
  -4  -4  -2  539.65   19.90
  -4  -4  -2  545.55   20.20
  -4  -4  -2  524.05   20.10
   4  -4   2  542.85   23.60
  -4  -4  -2  539.55   20.00
   4   4   2  546.95   26.30
  -4   4  -2  537.55   21.00
   4   4   2  547.85   24.40
  -4   4  -2  546.25   21.20
  -4   4  -2  529.35   23.70
  -4   4  -2  519.25   20.20
  -4   4  -2  546.95   20.50
  -4   4  -2  525.55   20.60
  -5  -4  -2  127.99    5.70
   5  -4   2  135.19    8.60
  -5  -4  -2  131.19    5.60
  -5  -4  -2  122.49    5.90
  -5  -4  -2  128.29    5.60
  -5  -4  -2  123.19    5.10
  -5  -4  -2  117.29    5.40
  -5  -4  -2  125.69    5.50
  -5  -4  -2  130.09    5.50
  -5   4  -2  127.89    6.40
   5   4   2  121.29    9.80
  -5   4  -2  143.49    9.40
  -5   4  -2  131.59    6.50
  -5   4  -2  131.69    5.90
  -5   4  -2  129.79    5.70
  -5   4  -2  129.19    6.10
  -6  -4  -2   11.70    1.20
  -6  -4  -2   12.80    1.20
  -6  -4  -2   12.10    1.10
  -6  -4  -2   13.10    1.10
  -6   4  -2   12.60    1.50
  -6   4  -2    9.40    2.20
  -6   4  -2   12.60    1.40
  -6   4  -2   11.80    1.00
  -6   4  -2   13.50    1.60
  -6   4  -2   12.90    1.30
  -7  -4  -2   15.30    1.10
  -7  -4  -2   14.70    1.00
  -7  -4  -2   14.70    1.10
  -7  -4  -2   12.50    1.10
  -7   4  -2   14.40    1.40
  -7   4  -2   16.00    1.50
  -7   4  -2   13.40    1.10
  -7  -5   2   80.69    3.50
  -7  -5   2   85.09    3.50
  -7  -5   2   78.49    3.60
  -7   5   2   89.59    4.50
  -7   5   2   82.29    3.50
  -7   5   2   77.19    3.90
  -6  -5   2  172.48    7.00
  -6  -5   2  159.98    6.90
  -6  -5   2  172.38    6.80
  -6  -5   2  170.88    7.20
  -6  -5   2  164.78    6.90
  -6   5   2  174.38    9.90
  -6   5   2  158.68    7.00
  -6   5   2  163.98    7.80
  -6   5   2  181.08    7.20
  -6   5   2  173.68    7.30
  -5  -5   2  148.99    6.50
  -5  -5   2  144.99    6.60
  -5  -5   2  155.08    6.50
  -5  -5   2  153.28    6.30
  -5  -5   2  150.88    6.50
  -5  -5   2  146.59    6.40
  -5  -5   2  152.28    6.30
  -5   5   2  147.99    6.60
   5   5  -2  156.98   10.70
   5   5  -2  130.19   10.40
  -5   5   2  156.48    7.40
  -5   5   2  155.88    6.90
  -5   5   2  158.88    7.50
  -5   5   2  151.88    9.60
  -4  -5   2   84.39    4.00
  -4  -5   2   84.59    3.90
  -4  -5   2   86.49    4.00
   4  -5  -2   96.19    9.90
  -4  -5   2   79.19    3.90
  -4  -5   2   82.39    4.00
  -4  -5   2   79.79    7.30
  -4  -5   2   83.89    3.80
  -4   5   2   87.59    6.40
   4   5  -2   86.39    7.80
   4   5  -2   84.99    7.90
  -4   5   2   84.79    4.10
  -4   5   2   85.19    4.30
  -4   5   2   77.39    4.50
  -4   5   2   87.59    4.50
  -4   5   2   84.89    4.80
  -3  -5   2 1411.16   54.29
  -3  -5   2 1324.37   49.30
  -3  -5   2 1322.87   49.10
  -3  -5   2 1310.57   49.20
  -3  -5   2 1277.87   49.20
   3  -5  -2 1390.56   54.59
  -3   5   2 1306.77   50.29
   3   5  -2 1401.86   58.09
  -3   5   2 1281.77   49.70
  -3   5   2 1499.45   53.29
  -3   5   2 1381.06   50.29
   3   5  -2 1378.36   55.69
  -2  -5   2   59.29    4.70
  -2  -5   2   56.59    2.60
   2  -5  -2   53.59    5.20
  -2   5   2   54.49    5.40
   2   5  -2   58.39    6.70
   2   5  -2   71.89    6.90
  -2   5   2   63.09    6.50
   1  -5  -2   60.79    5.60
  -1  -5   2   60.69    5.20
   1   5  -2   60.19    6.80
   1   5  -2   63.09    3.40
   1   5  -2   62.59    5.50
  -1   5   2   58.79    4.50
  -1   5   2   63.69    6.00
  -1   5   2   57.69    4.10
   0  -5  -2  299.57   15.60
   0  -5   2  299.17   12.20
   0  -5   2  294.77   14.40
   0   5   2  279.57   14.00
   0   5  -2  281.27   14.00
   0   5  -2  274.37   12.00
   0   5  -2  283.37   16.90
   0   5   2  284.67   16.30
   0   5   2  270.47   12.30
   1  -5   2   45.70    2.60
   1  -5   2   46.30    4.30
   1   5   2   42.80    3.20
  -1   5  -2   45.80    3.30
   1   5   2   49.90    4.90
   1   5   2   40.90    5.30
  -1   5  -2   42.70    5.50
  -2  -5  -2   85.39    3.90
   2  -5   2  100.49    6.90
   2   5   2   81.99    6.80
  -2   5  -2   82.39    4.90
  -2   5  -2   97.59    5.80
  -2   5  -2   87.69    8.20
   2   5   2   94.29    8.50
   3  -5   2    8.90    2.30
  -3  -5  -2    8.60    0.80
  -3  -5  -2    8.30    0.80
  -3   5  -2    5.90    1.50
   3   5   2    4.70    2.30
  -3   5  -2    7.30    1.10
   3   5   2    8.00    2.30
  -3   5  -2    8.40    1.10
  -4  -5  -2    5.60    0.70
  -4  -5  -2    4.10    0.70
  -4  -5  -2    3.80    0.70
  -4  -5  -2    3.70    0.60
  -4  -5  -2    4.00    0.70
   4  -5   2    4.60    1.60
   4   5   2    7.20    2.30
  -4   5  -2    4.20    1.70
  -4   5  -2    5.00    1.20
  -4   5  -2    3.50    0.70
   4   5   2    4.10    1.70
  -4   5  -2    7.00    1.30
  -5  -5  -2   42.90    2.50
  -5  -5  -2   47.90    2.50
  -5  -5  -2   45.90    2.50
  -5  -5  -2   45.10    2.10
  -5  -5  -2   42.60    2.40
   5   5   2   39.20    5.30
  -5   5  -2   42.80    3.10
   5   5   2   29.50    7.90
  -5   5  -2   44.40    3.00
  -5   5  -2   48.60    4.90
  -5   5  -2   43.10    2.60
  -5   5  -2   45.80    2.60
  -6  -5  -2   64.79    3.10
  -6  -5  -2   63.09    3.00
  -6  -5  -2   65.79    3.00
  -6  -5  -2   62.79    3.10
  -6   5  -2   64.09    3.70
  -6   5  -2   66.19    3.70
  -6   5  -2   60.69    3.00
  -6   5  -2   59.29    3.20
  -6   5  -2   60.49    5.30
  -7  -5  -2    0.00    0.20
  -7  -5  -2    0.20    0.20
  -7   5  -2    0.10    0.30
  -7   5  -2    0.00    0.20
  -7   5  -2    0.20    0.20
  -7  -6   2    2.90    0.40
  -7  -6   2    2.20    0.40
  -7  -6   2    2.20    0.40
  -7   6   2    1.90    0.30
  -7   6   2    1.50    0.40
  -6  -6   2   13.70    0.90
  -6  -6   2   14.50    1.20
  -6  -6   2   12.70    1.20
  -6  -6   2   13.90    1.30
  -6   6   2   12.90    2.60
  -6   6   2   12.20    1.30
  -6   6   2   13.20    1.10
  -6   6   2   11.70    1.00
  -6   6   2   14.60    1.40
  -6   6   2   13.40    1.10
  -5  -6   2   13.80    1.30
  -5  -6   2   14.00    1.10
  -5  -6   2   14.40    1.10
  -5  -6   2   15.70    1.30
  -5   6   2   13.10    1.30
  -5   6   2   13.40    1.30
   5   6  -2   11.90    3.10
  -5   6   2   14.10    1.50
  -5   6   2   12.40    2.10
  -5   6   2   13.90    1.40
  -5   6   2   13.80    1.50
  -4  -6   2    1.90    0.40
   4  -6  -2    0.20    1.80
  -4  -6   2    1.80    0.50
  -4  -6   2    1.80    0.50
  -4  -6   2    1.90    0.50
  -4  -6   2    1.60    0.50
  -4   6   2    2.80    0.80
  -4   6   2    1.90    0.80
   4   6  -2    4.60    3.10
   4   6  -2    3.60    1.50
  -4   6   2    2.30    1.40
  -4   6   2    1.90    0.60
  -4   6   2    1.60    0.70
  -4   6   2    1.90    0.60
  -3  -6   2    1.80    0.50
  -3  -6   2    0.40    0.20
  -3  -6   2    0.70    0.30
   3  -6  -2    1.30    1.10
  -3  -6   2    0.20    1.10
  -3  -6   2    0.60    0.30
  -3   6   2    0.90    0.40
  -3   6   2    0.80    0.80
  -3   6   2    0.70    0.40
   3   6  -2   -0.70    0.50
   3   6  -2    3.60    1.90
  -3   6   2    0.60    0.40
  -2  -6   2    3.60    0.50
   2  -6  -2    4.40    2.00
  -2  -6   2    3.40    0.50
  -2  -6   2    2.00    1.30
   2   6  -2    7.80    2.50
  -2   6   2    2.50    1.00
   2   6  -2   10.00    3.50
  -1  -6   2   15.70    1.10
  -1  -6   2   16.70    2.40
   1  -6  -2   16.90    4.00
  -1  -6   2   10.60    2.60
  -1   6   2   18.00    2.70
  -1   6   2   15.80    3.60
   1   6  -2   17.30    3.00
  -1   6   2   15.20    2.10
   1   6  -2   18.10    5.00
   0  -6   2  155.18   10.10
   0  -6  -2  133.59    6.00
   0   6  -2  151.48   12.20
   0   6  -2  157.08    7.50
   0   6  -2  145.89    9.40
   0   6   2  147.29    9.40
   0   6   2  147.09   11.70
  -1  -6  -2    2.70    0.50
   1  -6   2    5.50    1.70
   1  -6   2    3.50    0.60
  -1   6  -2    3.60    1.10
  -1   6  -2    4.00    1.40
   1   6   2    5.50    1.80
   1   6   2    1.70    1.90
   1   6   2    3.70    1.10
  -1   6  -2    5.30    3.00
  -2   6  -2    1.90    2.80
  -3  -6  -2  340.87   12.80
  -3  -6  -2  304.77   13.60
   3  -6   2  351.06   18.10
  -3  -6  -2  335.87   12.80
   3   6   2  362.76   14.90
  -3   6  -2  301.77   15.90
  -3   6  -2  329.57   13.30
   3   6   2  336.67   20.50
   3   6   2  331.67   18.10
   4  -6   2  150.98   10.70
  -4  -6  -2  158.68    6.50
  -4  -6  -2  151.88    6.30
  -4  -6  -2  151.08    6.40
  -4  -6  -2  149.99    6.40
  -4  -6  -2  146.39    6.30
  -4   6  -2  157.58    6.70
   4   6   2  175.08   13.20
  -4   6  -2  139.89    9.30
   4   6   2  160.38   10.80
  -4   6  -2  149.99    7.40
  -5  -6  -2   45.10    2.30
  -5  -6  -2   43.60    2.00
  -5  -6  -2   41.30    2.30
  -5  -6  -2   42.50    2.40
  -5  -6  -2   42.00    2.30
  -5   6  -2   44.70    2.80
  -5   6  -2   46.40    2.50
  -5   6  -2   40.50    2.40
   5   6   2   46.90    4.90
  -5   6  -2   44.20    4.50
  -5   6  -2   42.40    3.00
  -6  -6  -2   77.09    3.20
  -6  -6  -2   72.49    3.70
  -6  -6  -2   74.39    3.30
  -6  -6  -2   71.39    3.20
  -6   6  -2   66.09    5.30
  -6   6  -2   59.49    3.90
  -6   6  -2   77.69    3.30
  -6   6  -2   73.49    3.80
  -6  -7   2    0.30    0.20
  -6  -7   2    0.50    0.20
  -6  -7   2    0.40    0.20
  -6   7   2    0.10    0.30
  -6   7   2    0.30    0.20
  -5  -7   2    0.70    0.40
  -5  -7   2    1.10    0.30
  -5  -7   2    1.40    0.40
  -5  -7   2    1.50    0.40
  -5   7   2    0.90    0.40
  -5   7   2    1.50    1.10
  -5   7   2    1.50    0.90
  -5   7   2    1.30    0.60
  -4  -7   2    2.10    0.60
  -4  -7   2    2.90    0.50
  -4  -7   2    2.70    0.60
  -4  -7   2    3.20    0.50
  -4  -7   2    3.10    0.60
  -4   7   2    3.00    0.80
  -4   7   2    2.50    0.80
  -4   7   2    3.20    1.40
  -4   7   2    2.90    0.70
   4   7  -2    0.80    1.30
  -3  -7   2  279.37   11.00
  -3  -7   2  285.87   11.40
  -3  -7   2  275.97   11.00
  -3  -7   2  283.77   11.30
  -3  -7   2  292.27   11.10
  -3   7   2  277.17   14.60
   3   7  -2  296.67   17.40
  -3   7   2  293.07   12.00
   3   7  -2  313.57   20.40
  -3   7   2  278.87   11.50
  -2  -7   2  168.28    7.00
   2   7  -2  188.38   12.80
  -2   7   2  152.18    9.40
   2   7  -2  195.08   15.60
  -2   7   2  172.98    7.40
   1  -7  -2  419.96   15.50
  -1   7   2  438.76   19.70
  -1   7   2  414.66   23.40
   1   7  -2  385.26   21.70
  -1   7   2  364.46   17.90
   0  -7  -2  425.86   16.70
   0  -7   2  444.96   23.20
   0  -7   2  429.26   16.60
   0   7  -2  451.35   26.20
   0   7   2  439.06   19.00
   0   7   2  433.26   21.30
   0   7   2  466.75   25.50
   0   7  -2  433.66   18.30
   1  -7   2  177.48   15.20
   1  -7   2  184.88    7.60
   1   7   2  178.98   14.80
  -1   7  -2  188.58   10.90
  -1   7  -2  200.98   15.50
  -1   7  -2  186.58    9.70
   1   7   2  194.88    9.70
   1   7   2  198.28   17.90
   2  -7   2  141.59   10.70
  -2  -7  -2  134.59    5.90
   2   7   2  131.09    7.30
   2   7   2  146.59   10.90
   2   7   2  145.69   12.70
  -2   7  -2  131.29    8.10
  -3  -7  -2  386.36   15.00
  -3  -7  -2  389.56   14.80
  -3  -7  -2  397.96   15.10
  -3  -7  -2  385.86   15.00
   3  -7   2  391.06   21.10
  -3   7  -2  404.86   15.50
   3   7   2  376.86   20.70
  -3   7  -2  393.76   15.50
  -3   7  -2  397.66   18.50
   3   7   2  392.46   23.90
  -3   7  -2  389.56   15.90
  -4  -7  -2   45.30    2.40
  -4  -7  -2   47.70    2.50
  -4  -7  -2   46.20    2.50
  -4  -7  -2   46.20    2.50
  -4  -7  -2   47.20    2.40
  -4   7  -2   45.40    4.50
  -4   7  -2   45.30    3.00
  -4   7  -2   48.00    2.70
   4   7   2   47.60    5.30
  -5  -7  -2  159.38    6.40
  -5  -7  -2  153.38    6.30
  -5  -7  -2  159.98    6.30
  -5  -7  -2  150.38    6.40
  -5   7  -2  163.38    7.10
  -5   7  -2  163.38    9.50
  -6  -7  -2   26.10    1.40
  -6   7  -2   24.10    1.30
  -5  -8   2   13.40    1.00
  -5  -8   2   13.40    0.90
  -5  -8   2   14.60    1.00
  -5   8   2   13.60    1.10
  -5   8   2   13.20    1.00
  -4  -8   2  116.19    4.70
  -4  -8   2  115.69    5.10
  -4  -8   2  117.09    4.90
  -4  -8   2  126.09    5.30
   4   8  -2  107.09    8.80
  -4   8   2  113.69    5.40
  -4   8   2  120.69    7.60
  -4   8   2  120.19    5.30
  -3  -8   2   21.90    1.40
  -3  -8   2   24.10    1.40
  -3  -8   2   21.50    1.60
  -3  -8   2   20.30    1.50
  -3   8   2   24.90    3.00
   3   8  -2   22.10    3.80
  -3   8   2   20.10    1.60
  -3   8   2   20.40    1.80
  -2  -8   2   45.10    2.30
  -2  -8   2   46.60    2.50
  -2   8   2   46.30    2.70
   2   8  -2   38.10    7.40
  -2   8   2   48.30    4.30
   2   8  -2   44.40    5.60
  -1  -8   2    1.40    0.50
   1   8  -2    1.60    1.30
   1   8  -2    0.90    3.30
   0  -8   2  167.88   13.00
   0  -8  -2  151.98    6.70
   0  -8   2  155.18    6.60
   0   8  -2  159.68   10.70
   0   8  -2  156.68   14.90
   0   8   2  162.38   14.40
   0   8   2  160.58    8.90
   0   8   2  157.68   10.60
   1  -8   2  109.59    4.90
  -1  -8  -2  116.29    5.10
   1  -8   2  113.69   10.50
  -1   8  -2  110.59    7.90
  -1   8  -2  107.59    6.70
   1   8   2  125.29    9.40
  -1   8  -2  111.89   13.40
   1   8   2  109.09   12.10
   1   8   2  114.19    6.70
   2  -8   2   16.60    1.40
  -2  -8  -2   15.30    1.30
   2  -8   2   14.40    4.40
   2   8   2    7.30    5.40
  -2   8  -2   15.10    2.40
   2   8   2   12.60    3.10
  -3  -8  -2   24.10    1.60
  -3  -8  -2   25.10    1.60
  -3  -8  -2   24.60    1.60
  -3  -8  -2   24.90    1.60
  -3   8  -2   26.90    1.80
   3   8   2   23.00    3.60
  -3   8  -2   25.70    1.90
  -3   8  -2   24.90    1.90
  -3   8  -2   21.50    3.80
  -4  -8  -2   64.29    3.50
  -4  -8  -2   65.99    3.10
  -4  -8  -2   67.79    3.00
  -4   8  -2   61.19    5.00
   4   8   2   74.89    9.70
  -4   8  -2   63.79    3.40
  -4   8  -2   62.69    3.30
  -5  -8  -2    6.70    0.60
  -5  -8  -2    6.70    0.80
  -5  -8  -2    4.70    0.50
  -5   8  -2    5.10    0.70
  -5   8  -2    6.70    0.70
  -5  -9   2    2.20    0.40
  -5  -9   2    1.80    0.30
  -5   9   2    1.20    0.30
  -4  -9   2    1.80    0.40
  -4  -9   2    2.20    0.30
  -4  -9   2    2.10    0.30
  -4  -9   2    1.60    0.40
  -4   9   2    2.00    0.50
  -4   9   2    2.50    0.50
  -3  -9   2    2.90    0.60
  -3  -9   2    1.90    0.40
  -3  -9   2    3.20    0.60
  -3  -9   2    2.80    0.50
  -3   9   2    2.30    1.60
  -3   9   2    2.10    0.50
  -3   9   2    2.30    0.60
  -2  -9   2   10.70    1.00
  -2  -9   2   11.50    1.00
  -2  -9   2    9.60    1.00
  -2  -9   2   10.60    0.80
  -2   9   2    9.40    1.80
  -2   9   2   10.50    1.30
   2   9  -2    5.60    2.30
  -2   9   2   10.40    1.00
   1  -9  -2    6.60    1.00
  -1  -9   2    6.50    0.80
  -1   9   2    5.90    0.80
  -1   9   2    6.30    1.60
   1   9  -2    5.00    2.40
   0  -9   2    0.40    0.30
   0  -9  -2   -0.20    0.20
   0   9   2    0.30    1.30
   0   9  -2    1.50    1.50
   0   9   2    0.30    0.30
   0   9   2   -1.70    0.90
  -1  -9  -2   74.59    3.70
   1  -9   2   77.69    3.60
   1   9   2   79.79    3.60
   1   9   2   81.29    7.10
  -2  -9  -2    1.20    0.40
  -2  -9  -2    1.40    0.50
  -2  -9  -2    1.40    0.40
   2  -9   2    0.80    0.40
  -2   9  -2    1.30    0.50
  -2   9  -2    0.70    0.40
   2   9   2    1.70    1.20
  -3  -9  -2    9.90    0.90
  -3  -9  -2   10.30    0.90
  -3  -9  -2   10.60    0.90
  -3  -9  -2   10.70    0.80
  -3   9  -2   14.10    1.30
  -4  -9  -2    1.40    0.30
  -4  -9  -2    1.20    0.30
  -4  -9  -2    1.20    0.30
  -4  -9  -2    2.20    0.40
  -4   9  -2    1.50    0.40
  -3 -10   2    3.70    0.40
  -3 -10   2    3.60    0.50
  -3 -10   2    4.10    0.50
  -3  10   2    2.90    0.50
  -3  10   2    3.90    0.60
  -2 -10   2    1.50    0.40
  -2 -10   2    1.20    0.30
  -2 -10   2    0.80    0.30
  -2 -10   2    1.50    0.40
  -2  10   2    2.20    0.60
  -2  10   2    1.40    0.40
  -1 -10   2  201.28    7.80
   1 -10  -2  211.18    8.10
  -1  10   2  206.08    8.10
   0 -10  -2    6.40    0.70
   0 -10   2    8.50    0.80
   0  10   2    7.50    0.70
  -1 -10  -2    1.00    0.40
  -1 -10  -2    1.30    0.40
  -1 -10  -2    1.70    0.40
   1 -10   2    1.50    0.40
  -1  10  -2    1.20    0.40
  -1  10  -2    1.40    0.50
  -2 -10  -2   22.60    1.20
   2 -10   2   22.10    1.20
  -2 -10  -2   20.50    1.20
  -2 -10  -2   21.30    1.30
  -2 -10  -2   23.00    1.20
  -2  10  -2   20.00    1.40
  -2  10  -2   18.50    1.30
  -3 -10  -2   11.80    0.80
  -3 -10  -2   11.70    0.80
  -3  10  -2    8.60    0.80
   1 -11  -2   34.50    1.50
  -1 -11   2   36.80    1.60
  -1 -11   2   35.10    1.60
   1 -11  -2   29.70    1.70
  -1 -11   2   37.00    1.60
  -1  11   2   32.70    1.80
   0 -11  -2   16.50    0.80
   0 -11  -2   16.20    0.90
   0 -11   2   15.60    0.90
   0 -11  -2   14.60    0.80
   0 -11   2   12.80    1.00
   0 -11  -2   13.50    0.80
   0 -11   2   18.30    1.00
   0  11   2   15.30    1.20
   0  11  -2   12.50    1.10
   0  11  -2   12.00    0.90
  -1 -11  -2   23.80    1.20
  -1 -11  -2   21.90    1.00
   1  11   2   20.00    1.40
  -1  11  -2   19.30    1.10
  -8   0   3   -0.10    0.20
  -8   0   3    0.10    0.20
  -8   0   3    0.20    0.30
  -8   0   3    0.70    0.40
  -7   0   3   68.89    4.20
  -7   0   3   71.99    4.00
  -7   0   3   75.49    4.10
  -7   0   3   71.29    3.40
  -7   0   3   74.49    3.70
  -7   0   3   68.39    3.70
  -7   0   3   71.39    3.70
  -7   0   3   70.69    3.90
  -7   0   3   75.99    3.60
  -6   0   3    0.20    0.40
  -6   0   3    0.10    0.30
  -6   0   3    0.80    0.50
  -6   0   3    0.10    0.40
  -6   0   3   -0.10    0.40
  -6   0   3    0.40    0.70
  -6   0   3   -0.30    0.30
  -6   0   3    0.20    0.40
  -6   0   3    2.50    0.70
  -6   0   3   -0.10    0.40
  -5   0   3   24.60    2.70
  -5   0   3   25.00    1.70
  -5   0   3   25.80    1.70
  -5   0   3   26.50    1.80
  -5   0   3   22.80    1.80
  -5   0   3   25.00    2.20
  -5   0   3   28.00    1.90
  -5   0   3   24.90    1.60
  -5   0   3   24.70    2.00
  -5   0   3   25.80    1.90
  -5   0   3   27.40    2.00
  -5   0   3   25.10    2.10
  -5   0   3   26.30    2.00
  -4   0   3    0.20    0.40
  -4   0   3    0.30    0.40
  -4   0   3    0.00    0.40
  -4   0   3   -0.10    0.40
   1   0  -3 1617.84   59.09
  -1   0   3 1618.74   59.29
   0   0   3    0.00    0.20
  -1   0  -3  425.46   17.10
   1   0   3  458.45   17.90
  -2   0  -3   -0.20    0.30
   2   0   3   -0.20    0.20
  -3   0  -3  758.72   29.60
  -3   0  -3  742.03   29.70
   3   0   3  755.72   30.50
  -4   0  -3    0.60    0.40
   4   0   3   -1.40    0.90
  -4   0  -3    0.40    0.20
  -4   0  -3    0.40    0.20
  -4   0  -3    2.90    1.20
  -5   0  -3   23.70    1.60
  -5   0  -3   24.40    1.70
  -5   0  -3   23.60    1.90
  -5   0  -3   23.00    1.60
  -5   0  -3   21.80    1.90
   5   0   3   23.30    3.00
  -5   0  -3   20.80    1.80
  -5   0  -3   23.60    1.70
  -5   0  -3   19.00    1.20
  -6   0  -3   -0.10    0.30
  -6   0  -3    0.40    0.50
  -6   0  -3    0.60    0.40
  -6   0  -3    0.10    0.30
  -6   0  -3    0.00    0.40
  -6   0  -3    0.20    0.40
  -6   0  -3    0.60    0.40
  -7   0  -3   20.90    1.60
  -7   0  -3   20.20    1.80
  -7   0  -3   23.20    1.70
  -7   0  -3   22.80    1.60
  -7   0  -3   23.00    1.70
  -8   0  -3    0.60    0.30
  -8   0  -3    0.20    0.20
  -8   0  -3    0.10    0.30
  -8  -1   3    2.60    0.50
  -8  -1   3    3.00    0.60
  -8  -1   3    2.00    0.40
  -8  -1   3    2.50    0.40
  -8   1   3    3.20    0.60
  -8   1   3    2.80    0.60
  -8   1   3    3.60    0.50
  -8   1   3    2.30    0.50
  -7  -1   3    2.60    0.60
  -7  -1   3    1.70    0.60
  -7  -1   3    2.80    0.70
  -7  -1   3    3.40    1.00
  -7  -1   3    2.30    0.60
  -7  -1   3    2.00    0.60
  -7  -1   3    2.50    0.60
  -7  -1   3    3.50    0.70
  -7   1   3    2.80    0.70
  -7   1   3    3.20    0.90
  -7   1   3    2.80    0.70
  -7   1   3    1.60    0.60
  -7   1   3    2.70    0.80
  -7   1   3    2.60    0.80
  -7   1   3    2.80    0.80
  -7   1   3    2.50    0.60
  -7   1   3    2.10    0.70
  -6  -1   3  489.45   19.50
  -6  -1   3  515.05   19.30
  -6  -1   3  503.85   19.10
  -6  -1   3  502.25   19.30
  -6  -1   3  514.75   19.50
  -6  -1   3  497.85   19.90
  -6  -1   3  492.65   19.60
  -6  -1   3  505.45   20.30
  -6  -1   3  504.45   19.40
  -6  -1   3  494.45   19.20
  -6  -1   3  515.85   19.90
  -6  -1   3  504.05   19.20
  -6   1   3  577.34   20.40
  -6   1   3  495.95   19.50
  -6   1   3  469.25   19.80
  -6   1   3  518.65   19.00
  -6   1   3  484.55   20.00
  -6   1   3  502.45   19.80
  -6   1   3  515.55   19.50
  -6   1   3  505.05   19.50
  -6   1   3  493.45   19.20
  -6   1   3  480.25   21.80
  -5  -1   3    6.10    0.80
  -5  -1   3    6.20    0.90
  -5  -1   3    5.60    0.70
  -5  -1   3    6.80    1.10
  -5  -1   3    5.00    0.80
  -5  -1   3    5.80    2.10
  -5  -1   3    6.10    1.10
  -5  -1   3    6.00    0.80
  -5  -1   3   10.00    1.60
  -5  -1   3    6.20    0.90
  -5  -1   3    6.20    1.00
  -5  -1   3    5.40    0.70
  -5  -1   3    5.80    0.80
  -5  -1   3    5.50    0.80
  -5   1   3    6.50    0.80
  -5   1   3    6.70    0.80
  -5   1   3    4.90    0.90
  -5   1   3    6.50    1.10
  -5   1   3    7.30    1.30
  -5   1   3    5.90    1.20
  -5   1   3    7.70    1.50
  -5   1   3    6.70    1.10
   5   1  -3    4.60    2.70
  -5   1   3    7.00    0.90
  -5   1   3    4.80    0.70
  -5   1   3    6.30    0.90
  -5   1   3    6.40    1.60
  -5   1   3    7.40    1.20
  -5   1   3    5.40    0.90
  -4  -1   3 1194.78   41.00
  -4  -1   3  990.60   38.00
  -4  -1   3 1028.50   41.80
  -4  -1   3 1023.30   38.10
  -4  -1   3 1049.70   38.20
  -4  -1   3  946.81   38.10
  -4  -1   3 1044.00   38.30
  -4  -1   3 1017.50   38.00
  -4  -1   3 1043.00   38.10
  -4  -1   3 1012.70   38.60
  -4  -1   3 1044.80   38.00
  -4   1   3 1093.99   38.50
  -4   1   3 1055.19   38.50
  -4   1   3 1050.49   38.30
  -4   1   3 1058.19   39.00
  -4   1   3 1008.20   38.20
  -4   1   3 1055.19   38.90
  -4   1   3 1045.10   40.00
  -4   1   3 1024.60   38.50
  -4   1   3 1003.80   38.70
  -4   1   3 1048.10   38.90
  -4   1   3 1010.10   38.10
  -4   1   3 1096.99   41.50
  -4   1   3 1026.70   38.10
  -3  -1   3  635.64   28.30
   3   1  -3  708.03   26.40
  -3   1   3  751.32   28.00
   3   1  -3  728.93   27.00
  -2  -1   3  295.57   12.20
   2  -1  -3  263.97   11.20
  -2   1   3  270.17   11.20
   2   1  -3  261.97   11.10
  -2   1   3  261.97   10.90
   2   1  -3  276.37   11.30
  -1  -1   3  318.47   12.10
  -1   1   3  317.87   12.40
  -1   1   3  312.07   12.20
   0  -1   3  138.09    6.00
   0   1   3  120.29    6.20
   2  -1   3 1669.23   64.09
  -2   1  -3 1678.33   64.19
  -2   1  -3 1788.82   63.49
   2   1   3 1722.53   64.59
   3  -1   3  186.08    9.30
   3   1   3  165.78    9.50
  -3   1  -3  186.68    9.10
   3   1   3  173.58    7.80
  -3   1  -3  165.88    8.80
  -4  -1  -3    0.90    0.40
  -4  -1  -3    1.60    0.40
   4  -1   3   -0.90    0.50
  -4  -1  -3    0.40    0.30
  -4  -1  -3    0.90    0.40
  -4   1  -3    0.20    0.40
  -4   1  -3    0.70    0.50
  -4   1  -3   -0.60    0.30
  -4   1  -3    0.30    0.20
  -4   1  -3    1.00    0.50
  -5  -1  -3  198.78    8.30
  -5  -1  -3  197.18    8.50
  -5  -1  -3  197.38    8.20
  -5  -1  -3  210.68    8.70
  -5  -1  -3  185.98    8.00
   5  -1   3  188.68   10.40
  -5  -1  -3  179.18    7.40
  -5  -1  -3  189.28    8.00
  -5  -1  -3  201.78    8.20
  -5  -1  -3  196.48    7.90
  -5   1  -3  203.18   11.70
  -5   1  -3  197.88    8.80
  -5   1  -3  203.18    8.20
  -5   1  -3  197.78    8.60
  -5   1  -3  195.88    8.10
   5   1   3  203.78   11.40
  -5   1  -3  202.18    8.70
  -5   1  -3  186.28    8.10
  -5   1  -3  198.38    9.00
  -5   1  -3  185.18    7.50
  -6  -1  -3   -0.40    0.40
  -6  -1  -3    0.30    0.40
  -6  -1  -3   -0.20    0.40
  -6  -1  -3    0.60    0.40
  -6  -1  -3    0.40    0.40
  -6  -1  -3    0.00    0.30
  -6  -1  -3    0.60    0.50
  -6   1  -3   -0.10    0.50
  -6   1  -3    0.40    0.40
  -6   1  -3    0.00    0.30
  -6   1  -3   -0.10    0.30
  -6   1  -3    2.20    0.70
  -7  -1  -3   63.29    3.30
  -7  -1  -3   61.69    3.10
  -7  -1  -3   62.09    3.60
  -7  -1  -3   62.39    3.20
  -7   1  -3   64.69    3.50
  -7   1  -3   61.59    3.30
  -8  -1  -3    1.30    0.30
  -8  -1  -3    1.40    0.40
  -8  -1  -3    2.60    0.50
  -8   1  -3    1.90    0.40
  -8   1  -3    2.40    0.50
  -8   1  -3    1.70    0.40
  -8  -2   3    0.50    0.50
  -8  -2   3    1.30    0.50
  -8  -2   3    0.90    0.30
  -8  -2   3    1.10    0.30
  -8   2   3    1.10    0.40
  -8   2   3    0.40    0.30
  -8   2   3    1.00    0.30
  -7  -2   3  143.69    6.40
  -7  -2   3  135.59    6.40
  -7  -2   3  134.49    6.70
  -7  -2   3  139.29    6.10
  -7  -2   3  140.39    6.00
  -7  -2   3  142.59    6.10
  -7  -2   3  131.39    6.30
  -7   2   3  151.98    7.40
  -7   2   3  148.09    6.40
  -7   2   3  148.29    6.00
  -7   2   3  139.29    6.60
  -7   2   3  152.28    7.00
  -7   2   3  136.79    6.60
  -6  -2   3   12.90    1.60
  -6  -2   3   12.50    1.30
  -6  -2   3   13.10    1.40
  -6  -2   3   11.60    1.30
  -6  -2   3   13.20    1.40
  -6  -2   3   12.20    1.30
  -6  -2   3   11.60    1.30
  -6  -2   3   11.70    1.20
  -6  -2   3   12.10    1.40
  -6  -2   3   11.40    1.40
  -6  -2   3   11.80    1.30
  -6   2   3   12.60    1.40
  -6   2   3   11.80    1.30
  -6   2   3   13.80    1.60
  -6   2   3   14.00    1.20
  -6   2   3   14.90    1.40
  -6   2   3   12.00    1.50
  -6   2   3   16.40    2.00
  -6   2   3   14.20    1.90
  -6   2   3   14.40    1.60
  -6   2   3   13.30    1.50
  -6   2   3   12.00    1.20
  -6   2   3   13.00    2.60
  -6   2   3   12.40    1.60
  -6   2   3   12.30    1.10
  -5  -2   3   47.90    3.20
  -5  -2   3   43.20    3.30
  -5  -2   3   43.00    3.00
  -5  -2   3   48.80    3.10
  -5  -2   3   53.19    2.80
  -5  -2   3   43.40    3.30
  -5  -2   3   47.80    2.80
  -5  -2   3   46.00    3.00
  -5  -2   3   44.50    2.70
  -5  -2   3   48.00    2.80
  -5  -2   3   46.70    2.60
  -5  -2   3   41.00    6.90
  -5  -2   3   46.90    3.00
  -5  -2   3   42.40    3.40
  -5   2   3   40.80    4.10
  -5   2   3   40.20    4.70
  -5   2   3   48.90    2.50
  -5   2   3   47.50    2.70
  -5   2   3   50.59    2.60
  -5   2   3   51.79    3.00
  -5   2   3   51.09    2.80
  -5   2   3   52.79    2.90
  -5   2   3   39.80    3.90
  -5   2   3   44.80    4.00
   5   2  -3   46.10    5.00
  -5   2   3   47.10    2.80
  -5   2   3   56.19    4.10
  -5   2   3   52.39    3.80
  -5   2   3   45.70    4.10
  -4  -2   3  959.80   36.50
  -4  -2   3  729.33   31.20
  -4  -2   3  764.62   31.10
  -4  -2   3  848.22   31.10
  -4  -2   3  796.62   31.20
  -4  -2   3  709.33   31.90
  -4  -2   3  878.01   31.80
  -4  -2   3  847.92   31.00
  -4  -2   3  795.22   30.90
  -4  -2   3  871.81   31.10
  -4  -2   3  815.82   31.10
  -4  -2   3  864.51   31.20
  -4   2   3  842.02   32.10
  -4   2   3  848.82   31.50
   4   2  -3  881.31   33.10
  -4   2   3  798.72   31.20
  -4   2   3  845.72   31.50
  -4   2   3  840.82   31.10
  -4   2   3  967.50   31.80
  -4   2   3  883.31   31.20
  -4   2   3  823.02   31.00
  -4   2   3  858.01   32.20
  -4   2   3  836.62   30.90
   4   2  -3  870.91   35.10
  -4   2   3  872.01   31.60
  -4   2   3  869.41   33.20
  -4   2   3  819.12   32.20
  -4   2   3  857.31   31.40
   3  -2  -3   73.89    4.10
   3  -2  -3   80.39    5.10
   3   2  -3   68.09    4.90
  -3   2   3   59.29    5.90
  -3   2   3   68.79    4.20
   2  -2  -3   74.19    4.40
  -2  -2   3   77.39    4.80
  -2   2   3   79.49    4.10
  -2   2   3   76.19    3.80
   2   2  -3   69.29    4.90
   1  -2  -3  302.57   14.00
  -1  -2   3  338.27   13.30
  -1  -2   3  343.87   13.80
   1   2  -3  335.07   14.60
  -1   2   3  331.97   13.10
  -1   2   3  329.37   13.80
   0  -2   3 2256.07   82.09
   0  -2   3 2150.18   82.09
   0   2   3 2261.67   83.09
   0   2   3 2320.17   82.29
   0   2  -3 2229.18   83.19
  -1   2  -3 6032.10  219.08
   2  -2   3 5138.09  191.08
   2   2   3 5199.98  192.38
  -2   2  -3 5458.05  192.38
   3  -2   3  913.91   36.30
   3   2   3  944.31   35.80
   3   2   3  925.91   37.70
  -3   2  -3  869.01   36.70
  -3   2  -3  943.11   36.20
  -4  -2  -3  185.08    7.90
  -4  -2  -3  176.78    7.20
  -4  -2  -3  189.08    7.60
  -4  -2  -3  183.78    7.50
   4  -2   3  187.68   10.00
  -4   2  -3  192.28    7.70
  -4   2  -3  191.78    8.10
   4   2   3  185.78    9.10
  -4   2  -3  186.08    8.10
  -4   2  -3  184.88    8.20
  -4   2  -3  172.48    7.60
  -4   2  -3  180.58    7.60
   4   2   3  192.58   11.20
  -4   2  -3  203.18   10.70
  -4   2  -3  182.28    7.30
  -5  -2  -3  185.38    8.70
  -5  -2  -3  186.18    7.80
   5  -2   3  192.28   10.40
  -5  -2  -3  182.08    7.20
  -5  -2  -3  180.08    7.70
  -5  -2  -3  184.28    7.90
  -5  -2  -3  188.48    7.70
  -5  -2  -3  198.38    7.80
  -5  -2  -3  189.68    8.00
  -5   2  -3  194.08    7.70
  -5   2  -3  181.68    7.90
  -5   2  -3  183.38    8.50
  -5   2  -3  195.78    8.00
  -5   2  -3  184.58    8.50
   5   2   3  176.48   14.20
  -5   2  -3  196.58   11.70
  -6  -2  -3  649.83   25.40
  -6  -2  -3  668.33   24.60
  -6  -2  -3  627.84   24.90
  -6  -2  -3  602.84   26.70
  -6   2  -3  651.53   25.00
  -6   2  -3  679.53   25.50
  -6   2  -3  666.23   25.90
  -6   2  -3  696.53   25.10
  -6   2  -3  662.33   29.10
  -7  -2  -3   13.00    1.10
  -7  -2  -3   11.80    1.20
  -7  -2  -3   11.00    1.40
  -7  -2  -3   13.10    1.30
  -7  -2  -3   11.50    1.10
  -7  -2  -3   13.60    1.10
  -7   2  -3    9.90    1.50
  -7   2  -3   12.30    1.30
  -7   2  -3   12.20    1.20
  -7   2  -3   13.20    1.50
  -8  -2  -3   25.10    1.40
  -8   2  -3   25.00    1.50
  -8   2  -3   22.10    1.30
  -8  -3   3    0.70    0.30
  -8  -3   3    0.10    0.20
  -8  -3   3    0.40    0.30
  -8   3   3    0.40    0.20
  -8   3   3    0.60    0.20
  -8   3   3    0.70    0.30
  -7  -3   3  115.39    5.10
  -7  -3   3  112.69    5.00
  -7  -3   3  113.19    5.20
  -7  -3   3  121.19    5.30
  -7  -3   3  123.89    5.00
  -7   3   3  114.39    5.30
  -7   3   3  118.89    5.70
  -7   3   3  116.19    5.40
  -7   3   3  116.19    5.90
  -7   3   3  116.49    5.60
  -6  -3   3    2.60    0.70
  -6  -3   3    2.30    0.70
  -6  -3   3    2.80    1.00
  -6  -3   3    1.50    0.80
  -6  -3   3    1.70    0.70
  -6  -3   3    2.40    0.70
  -6  -3   3    1.90    0.80
  -6   3   3    3.00    0.80
  -6   3   3    1.80    0.80
  -6   3   3    2.30    0.50
  -6   3   3    2.00    1.00
  -6   3   3    0.80    0.70
  -6   3   3    3.00    1.30
  -5  -3   3    0.50    0.40
  -5  -3   3    0.50    0.40
  -5  -3   3    1.10    0.50
  -5  -3   3    1.40    0.50
  -5  -3   3    1.90    0.60
  -5  -3   3    1.00    0.50
  -5  -3   3    0.60    0.60
  -5  -3   3    0.70    0.40
  -5  -3   3    1.50    1.50
  -5  -3   3    0.90    0.40
  -5   3   3    1.00    0.40
  -5   3   3    3.20    0.90
  -5   3   3   -0.50    0.70
  -5   3   3    0.80    0.40
  -5   3   3    1.20    0.50
  -5   3   3    0.80    0.70
  -5   3   3    2.20    0.70
  -5   3   3    1.10    0.40
  -5   3   3    1.40    0.70
   5   3  -3    0.70    1.20
  -5   3   3    0.20    0.40
  -5   3   3    0.20    0.40
  -5   3   3    2.30    1.00
  -5   3   3    0.80    0.50
  -5   3   3   -0.20    0.60
  -4  -3   3  215.58    8.50
  -4  -3   3  209.38    8.40
  -4  -3   3  207.68   12.40
  -4  -3   3  207.08    8.50
  -4  -3   3  203.38    8.30
  -4  -3   3  215.18    8.50
  -4  -3   3  202.68    8.50
  -4  -3   3  210.68    8.60
  -4  -3   3  216.58    8.60
  -4  -3   3  201.48    8.50
  -4   3   3  212.18    8.80
  -4   3   3  204.68    8.60
  -4   3   3  209.68    9.50
  -4   3   3  214.78    9.30
  -4   3   3  213.58    8.60
  -4   3   3  212.48    9.00
  -4   3   3  211.48    9.10
   4   3  -3  214.48   11.70
  -4   3   3  207.48    8.70
  -4   3   3  213.38    9.20
  -4   3   3  217.88    8.30
  -4   3   3  208.48    8.50
  -4   3   3  217.58    8.60
  -4   3   3  205.88   10.50
  -4   3   3  211.78    8.90
  -4   3   3  211.88    8.90
  -3  -3   3  629.04   27.00
   3  -3  -3  635.44   25.90
   3   3  -3  589.94   27.60
   3   3  -3  654.93   28.10
  -3   3   3  679.23   25.60
   2  -3  -3  974.00   37.00
  -2  -3   3  935.71   36.70
  -2   3   3  955.00   35.80
   2   3  -3  927.01   38.70
  -2   3   3  921.01   35.70
   1  -3  -3  397.76   17.60
  -1  -3   3  363.66   16.30
  -1  -3   3  403.86   16.70
   1   3  -3  408.86   18.60
  -1   3   3  404.96   16.10
  -1   3   3  422.26   16.60
  -1   3   3  410.66   17.50
   0  -3   3   57.69    3.70
   0  -3   3   61.49    4.00
   0   3   3   64.29    4.90
   0   3  -3   62.59    5.10
   0   3   3   65.79    4.20
   1  -3   3  532.85   21.90
   1  -3   3  563.44   22.20
   1   3   3  554.74   22.50
  -1   3  -3  536.65   21.60
  -1   3  -3  529.05   23.90
   1   3   3  525.35   23.80
  -1   3  -3  588.54   21.40
   2  -3   3  616.14   25.80
  -2   3  -3  673.53   25.40
   2   3   3  648.54   27.90
   2   3   3  625.24   26.00
  -2   3  -3  620.44   30.00
   3  -3   3  488.85   21.00
   3   3   3  448.56   23.50
  -3   3  -3  464.75   22.10
  -3   3  -3  519.45   20.90
   3   3   3  495.85   21.10
   4  -3   3  193.88   10.10
  -4  -3  -3  172.78    7.20
  -4  -3  -3  181.08    7.20
  -4  -3  -3  161.58    8.20
  -4  -3  -3  170.28    7.00
  -4   3  -3  184.38    7.50
  -4   3  -3  183.08    8.00
  -4   3  -3  170.38    7.20
  -4   3  -3  176.58    7.50
  -4   3  -3  179.68    7.30
  -4   3  -3  168.08    7.50
   4   3   3  178.58    9.70
   4   3   3  170.98   11.30
  -4   3  -3  211.28   11.20
  -4   3  -3  174.48    8.00
  -5  -3  -3    8.10    0.90
  -5  -3  -3    7.00    0.90
  -5  -3  -3    8.50    1.00
  -5  -3  -3   10.00    1.00
  -5  -3  -3    8.00    1.00
  -5  -3  -3    8.40    0.70
   5  -3   3   11.10    2.40
  -5  -3  -3    8.80    1.10
  -5  -3  -3    9.00    1.00
  -5   3  -3   10.90    1.40
  -5   3  -3   10.30    1.20
  -5   3  -3    9.20    1.10
  -5   3  -3    8.60    2.60
  -5   3  -3    9.60    1.30
  -5   3  -3    9.20    0.90
  -5   3  -3    8.20    1.30
  -6  -3  -3   17.90    1.50
  -6  -3  -3   17.70    1.40
  -6  -3  -3   15.80    1.50
  -6  -3  -3   19.40    1.40
  -6  -3  -3   17.30    1.70
  -6  -3  -3   18.80    1.40
  -6   3  -3   18.90    1.30
  -6   3  -3   18.20    1.60
  -6   3  -3   17.20    1.50
  -6   3  -3   15.70    1.70
  -6   3  -3   17.40    1.90
  -6   3  -3   18.00    2.90
  -7  -3  -3    3.00    0.80
  -7  -3  -3    2.80    0.50
  -7  -3  -3    2.20    0.50
  -7  -3  -3    1.90    0.50
  -7   3  -3    1.80    0.60
  -7   3  -3    1.50    0.50
  -7   3  -3    2.30    0.80
  -7   3  -3    3.00    0.70
  -7  -4   3   16.90    1.40
  -7  -4   3   18.20    1.20
  -7  -4   3   17.90    1.30
  -7  -4   3   18.60    1.30
  -7  -4   3   19.90    1.30
  -7   4   3   19.00    1.60
  -7   4   3   17.20    1.70
  -7   4   3   18.30    1.20
  -7   4   3   15.80    1.40
  -7   4   3   16.00    1.20
  -6  -4   3   96.49    4.50
  -6  -4   3   94.19    4.30
  -6  -4   3   98.39    4.60
  -6  -4   3   89.49    4.40
  -6  -4   3   84.89    4.30
  -6  -4   3   92.49    4.40
  -6  -4   3   91.69    4.20
  -6   4   3   94.29    5.10
  -6   4   3   86.79    4.60
  -6   4   3   99.29    4.00
  -6   4   3   84.09    5.10
  -6   4   3   94.19    5.00
  -6   4   3   99.49    4.70
  -6   4   3   86.29    7.80
  -5  -4   3   46.90    2.60
  -5  -4   3   44.40    2.60
  -5  -4   3   42.90    2.40
  -5  -4   3   36.10    5.10
  -5  -4   3   44.20    2.60
  -5  -4   3   44.50    2.60
  -5  -4   3   44.80    2.60
  -5  -4   3   44.70    2.40
  -5  -4   3   42.80    2.50
  -5   4   3   42.30    3.20
  -5   4   3   42.80    3.10
  -5   4   3   46.80    2.90
  -5   4   3   43.80    2.60
  -5   4   3   44.70    2.30
   5   4  -3   45.30    5.10
  -5   4   3   46.50    2.90
  -5   4   3   41.40    4.20
  -5   4   3   45.00    3.10
  -4  -4   3   59.39    5.70
  -4  -4   3   50.19    2.70
  -4  -4   3   49.10    2.60
  -4  -4   3   49.10    2.60
  -4  -4   3   51.09    2.70
  -4  -4   3   49.80    2.70
  -4  -4   3   51.69    2.70
  -4  -4   3   52.69    2.70
  -4  -4   3   52.29    2.80
  -4  -4   3   48.50    2.20
  -4   4   3   58.09    3.40
  -4   4   3   48.70    3.20
   4   4  -3   53.39    5.60
   4   4  -3   44.90    5.40
  -4   4   3   55.09    4.60
  -4   4   3   53.59    3.00
  -4   4   3   51.39    2.80
  -4   4   3   52.19    3.10
  -4   4   3   51.59    2.50
  -4   4   3   53.89    3.40
   3  -4  -3 3627.04  127.69
  -3  -4   3 3496.25  127.69
  -3  -4   3 3107.39  123.19
   3   4  -3 3466.65  130.39
  -3   4   3 3503.35  126.29
  -3   4   3 3377.86  124.19
  -2  -4   3 1061.49   41.60
   2  -4  -3 1130.09   42.90
   2   4  -3 1071.69   45.20
  -2   4   3 1001.60   41.50
  -1  -4   3   46.60    3.50
  -1  -4   3   46.40    3.80
   1  -4  -3   43.20    4.30
   1   4  -3   51.59    5.50
  -1   4   3   48.10    4.50
  -1   4   3   48.70    3.70
  -1   4   3   47.40    3.30
   1   4  -3   44.70    4.20
   0  -4   3 5154.18  191.38
   0   4  -3 5323.87  189.58
   0   4   3 5402.96  193.88
   0   4  -3 5289.57  194.68
   0   4   3 5116.49  188.58
   1  -4   3  585.64   23.50
   1  -4   3  559.34   22.10
  -1   4  -3  499.45   23.50
   1   4   3  601.94   24.30
  -1   4  -3  561.44   26.00
  -1   4  -3  559.74   22.80
   1   4   3  550.54   25.60
  -2   4  -3 8414.26  308.17
  -2   4  -3 8412.96  302.57
   3  -4   3   91.09    6.50
  -3  -4  -3  106.79    4.70
  -3   4  -3   92.49    8.20
   3   4   3   89.09    8.00
  -3   4  -3  101.39    6.40
   3   4   3   89.59    6.80
  -4  -4  -3  923.71   34.90
  -4  -4  -3  951.40   34.90
   4  -4   3  961.00   38.90
  -4  -4  -3  939.71   34.90
  -4  -4  -3  914.11   34.70
  -4  -4  -3  937.91   35.00
  -4   4  -3  976.20   35.30
   4   4   3  958.30   39.20
  -4   4  -3  950.20   35.10
   4   4   3  958.70   42.00
  -4   4  -3  951.90   35.40
  -4   4  -3  989.70   39.20
  -4   4  -3  939.51   35.70
  -5  -4  -3   75.49    3.60
  -5  -4  -3   74.79    3.20
  -5  -4  -3   75.19    3.70
  -5  -4  -3   73.29    3.70
  -5  -4  -3   72.89    3.90
   5  -4   3   77.59    6.20
  -5  -4  -3   73.89    3.60
  -5  -4  -3   72.39    3.60
  -5   4  -3   94.69    7.90
  -5   4  -3   72.29    3.90
  -5   4  -3   69.49    4.20
  -5   4  -3   76.29    3.70
  -5   4  -3   75.09    3.90
  -5   4  -3   73.29    4.40
   5   4   3   76.99    7.40
  -6  -4  -3  198.08    8.30
  -6  -4  -3  214.38    8.20
  -6  -4  -3  205.78    8.20
  -6  -4  -3  207.18    8.40
  -6   4  -3  196.08    9.10
  -6   4  -3  209.38    8.10
  -6   4  -3  187.38    8.50
  -6   4  -3  218.38    8.70
  -6   4  -3  212.88   12.00
  -6   4  -3  193.78    9.00
  -7  -4  -3    1.70    0.40
  -7  -4  -3    1.70    0.40
  -7   4  -3    1.40    0.40
  -7   4  -3    0.80    0.40
  -7   4  -3    0.90    0.40
  -7  -5   3   49.50    2.30
  -7  -5   3   48.30    2.40
  -7  -5   3   47.90    2.20
  -7  -5   3   46.80    2.00
  -7   5   3   42.40    2.50
  -7   5   3   43.70    2.60
  -7   5   3   42.50    2.30
  -6  -5   3    0.20    0.30
  -6  -5   3    0.30    0.30
  -6  -5   3    0.10    0.30
  -6  -5   3   -0.40    0.30
  -6  -5   3    0.30    0.30
  -6   5   3    0.40    0.40
  -6   5   3    0.10    0.70
  -6   5   3    0.10    0.30
  -6   5   3    0.20    0.40
  -6   5   3    0.20    0.30
  -6   5   3    0.60    0.50
  -5  -5   3    3.60    0.70
  -5  -5   3    3.70    0.70
  -5  -5   3    3.30    0.70
  -5  -5   3    3.60    0.70
  -5  -5   3    4.00    0.80
  -5  -5   3    3.50    0.70
  -5  -5   3    3.30    0.60
   5   5  -3    3.90    1.90
  -5   5   3    3.90    0.90
  -5   5   3    4.70    1.60
  -5   5   3    3.60    1.00
  -5   5   3    5.70    0.90
  -5   5   3    2.80    0.80
  -5   5   3    3.90    0.90
  -4  -5   3   81.99    4.20
  -4  -5   3   71.79    3.60
  -4  -5   3   73.69    3.30
  -4  -5   3   82.29    3.90
  -4  -5   3   79.49    3.80
  -4  -5   3   84.09    4.00
  -4  -5   3   73.09    3.60
  -4  -5   3   75.69    6.80
  -4   5   3   87.29    6.20
  -4   5   3   78.49    3.90
  -4   5   3   79.79    4.10
  -4   5   3   79.29    4.70
  -4   5   3   80.69    3.50
  -4   5   3   79.29    4.20
   4   5  -3   79.89    7.60
   4   5  -3   86.69    8.00
  -4   5   3   74.79    4.40
   3  -5  -3   18.70    3.80
  -3  -5   3   17.60    1.30
  -3  -5   3   18.70    1.30
  -3  -5   3   18.70    1.40
  -3  -5   3   19.50    1.20
  -3  -5   3   20.70    1.30
  -3  -5   3   20.20    1.40
  -3  -5   3   21.70    3.10
  -3  -5   3   18.80    1.40
  -3  -5   3   19.40    1.40
  -3   5   3   20.10    1.80
   3   5  -3   21.40    3.70
  -3   5   3   21.30    2.70
  -3   5   3   20.80    1.80
  -3   5   3   22.10    1.60
  -3   5   3   21.20    1.80
   3   5  -3   16.10    3.80
  -3   5   3   16.50    1.80
  -2  -5   3   74.49    3.40
  -2  -5   3   67.99    7.60
  -2  -5   3   76.09    3.40
   2  -5  -3   86.79    7.10
   2   5  -3   78.99    6.80
  -2   5   3   81.99    6.50
   2   5  -3   84.59    8.30
  -2   5   3   87.89    5.80
  -2   5   3   78.69    3.70
  -1  -5   3    2.40    1.00
  -1   5   3    2.70    1.60
   1   5  -3    2.10    1.00
   1   5  -3    1.50    1.40
   0  -5   3  275.07   12.10
   0  -5   3  274.37   13.90
   0   5  -3  270.27   16.70
   0   5  -3  285.47   11.70
   0   5   3  266.77   15.70
   0   5   3  271.77   13.70
   0   5  -3  287.77   14.00
   0   5   3  274.27   12.30
   1  -5   3 1507.75   58.89
   1   5   3 1510.55   63.39
  -1   5  -3 1566.34   62.39
  -1   5  -3 1446.76   56.99
   1   5   3 1395.96   58.59
  -1   5  -3 1534.35   55.99
   2  -5   3    2.10    1.20
   2  -5   3    4.20    0.90
   2   5   3    3.30    1.50
  -2   5  -3    4.20    1.00
   2   5   3    3.30    1.30
  -2   5  -3    2.60    2.30
  -2   5  -3    1.90    0.90
  -3  -5  -3   48.10    2.50
   3  -5   3   42.70    4.50
  -3  -5  -3   46.20    2.40
  -3  -5  -3   46.40    2.40
   3   5   3   55.79    6.50
  -3   5  -3   47.30    3.10
   3   5   3   51.09    5.20
  -3   5  -3   46.00    4.30
  -4  -5  -3  600.54   22.70
  -4  -5  -3  572.44   22.50
  -4  -5  -3  613.84   22.50
   4  -5   3  609.54   27.20
  -4  -5  -3  587.04   22.60
  -4  -5  -3  600.94   22.50
  -4   5  -3  612.44   22.90
  -4   5  -3  630.64   22.90
   4   5   3  582.74   27.10
  -4   5  -3  615.84   23.70
   4   5   3  609.54   30.50
  -4   5  -3  594.04   23.40
  -4   5  -3  622.34   27.40
  -5  -5  -3   51.09    2.60
  -5  -5  -3   52.79    2.90
  -5  -5  -3   48.60    2.70
  -5  -5  -3   52.59    2.70
  -5   5  -3   40.40    4.70
  -5   5  -3   48.90    3.40
  -5   5  -3   40.30    3.30
  -5   5  -3   52.29    3.00
  -5   5  -3   61.79    4.30
  -6  -5  -3   48.20    2.50
  -6  -5  -3   50.89    2.50
  -6  -5  -3   50.19    2.50
  -6  -5  -3   47.00    2.30
  -6   5  -3   48.90    4.70
  -6   5  -3   43.40    3.40
  -6   5  -3   42.80    3.00
  -6   5  -3   50.29    2.50
  -6   5  -3   48.80    3.10
  -7  -5  -3    9.20    0.70
  -7  -5  -3   11.10    0.80
  -7   5  -3   11.20    1.00
  -7   5  -3    7.90    0.70
  -7   5  -3    6.80    0.90
  -7  -6   3   20.40    1.20
  -7  -6   3   22.90    1.10
  -7  -6   3   21.50    1.10
  -7   6   3   21.40    1.10
  -7   6   3   17.50    1.30
  -6  -6   3  133.39    6.10
  -6  -6   3  135.09    5.40
  -6  -6   3  133.59    5.30
  -6   6   3  127.59    5.60
  -6   6   3  124.19    7.70
  -6   6   3  139.79    5.90
  -5  -6   3   39.40    2.30
  -5  -6   3   40.40    2.20
  -5  -6   3   39.40    2.10
  -5  -6   3   42.80    2.50
  -5   6   3   40.60    2.90
  -5   6   3   39.70    2.80
  -5   6   3   36.20    4.00
  -5   6   3   38.70    2.50
  -5   6   3   47.60    2.80
   5   6  -3   34.30    4.80
  -5   6   3   39.60    2.40
  -4  -6   3  244.28    9.50
  -4  -6   3  237.28    9.00
  -4  -6   3  235.68    9.30
  -4  -6   3  226.38   14.20
  -4  -6   3  234.98    9.60
  -4  -6   3  232.38    9.30
  -4   6   3  237.48   10.10
  -4   6   3  231.48    9.70
   4   6  -3  237.68   15.00
  -4   6   3  238.58   10.20
   4   6  -3  222.48   16.00
  -4   6   3  227.08    9.70
  -4   6   3  224.58   10.20
  -4   6   3  251.87   12.90
  -3  -6   3   50.39    2.70
  -3  -6   3   55.89    2.90
  -3  -6   3   57.99    2.70
  -3  -6   3   55.49    2.90
   3   6  -3   54.69    6.60
  -3   6   3   60.69    3.50
  -3   6   3   53.69    4.80
   3   6  -3   54.69    7.80
  -3   6   3   55.69    2.70
  -3   6   3   56.49    3.40
  -3   6   3   57.89    3.10
  -2  -6   3    1.50    0.40
  -2  -6   3    3.00    0.60
  -2  -6   3    3.50    1.60
  -2   6   3    2.20    1.10
   2   6  -3   -1.30    1.60
   2   6  -3    1.20    1.30
  -2   6   3    3.20    0.70
  -2   6   3    3.30    0.60
  -1  -6   3    2.30    1.10
  -1  -6   3    3.60    1.60
  -1  -6   3    2.40    0.40
   1   6  -3    3.20    1.60
  -1   6   3    6.60    2.40
   1   6  -3    1.80    2.10
  -1   6   3    5.20    1.60
  -1   6   3    1.40    0.80
   0  -6   3  561.44   21.90
   0  -6   3  630.44   27.30
   0  -6  -3  525.25   22.00
   0  -6   3  616.24   23.70
   0   6   3  603.34   24.40
   0   6  -3  600.04   26.50
   0   6  -3  600.04   23.40
   0   6   3  597.74   29.40
   0   6   3  608.74   26.50
   0   6  -3  578.64   30.70
  -1  -6  -3    4.60    0.80
   1  -6   3    3.00    0.60
   1  -6   3    2.60    1.50
  -1   6  -3    4.50    1.30
  -1   6  -3    2.30    1.20
   1   6   3    2.70    1.00
   1   6   3    3.10    2.10
  -1   6  -3    4.10    2.90
   1   6   3    0.70    0.80
  -2  -6  -3   37.20    2.10
   2  -6   3   39.00    4.70
   2  -6   3   36.60    2.00
  -2   6  -3   36.70    3.60
   2   6   3   34.20    5.50
   2   6   3   38.50    4.80
   2   6   3   35.40    3.30
  -2   6  -3   37.10    2.60
  -2   6  -3   40.20    7.30
  -3  -6  -3   44.90    2.50
  -3  -6  -3   45.20    2.50
  -3  -6  -3   45.40    2.50
   3  -6   3   43.70    5.00
  -3   6  -3   42.90    4.30
   3   6   3   50.99    5.60
   3   6   3   46.00    6.60
   4  -6   3    4.40    2.50
  -4  -6  -3    0.50    0.30
  -4  -6  -3    0.20    0.30
  -4  -6  -3    1.10    0.30
  -4  -6  -3    0.40    0.30
  -4  -6  -3    0.50    0.30
  -4   6  -3    1.30    0.60
   4   6   3   -3.50    1.50
  -4   6  -3    0.30    0.40
   4   6   3    1.80    1.10
  -4   6  -3   -0.20    0.60
  -5  -6  -3   91.39    4.10
  -5  -6  -3   94.59    4.10
  -5  -6  -3   93.69    4.10
  -5  -6  -3   94.29    3.80
  -5  -6  -3   90.49    4.20
  -5   6  -3   92.39    4.20
  -5   6  -3   93.79    7.00
  -5   6  -3   89.49    4.60
  -5   6  -3   81.29    4.80
  -5   6  -3   89.89    4.20
  -6  -6  -3    0.10    0.20
  -6  -6  -3    0.10    0.20
  -6   6  -3    1.10    0.50
  -6   6  -3    0.10    0.20
  -6  -7   3    0.30    0.20
  -6  -7   3    0.40    0.20
  -6  -7   3    0.00    0.20
  -6   7   3    0.20    0.30
  -6   7   3    0.10    0.20
  -5  -7   3   41.80    2.10
  -5  -7   3   44.20    2.10
  -5  -7   3   43.90    2.40
  -5  -7   3   41.30    2.30
  -5   7   3   42.90    2.40
  -5   7   3   44.30    4.10
  -5   7   3   42.40    2.60
  -5   7   3   38.60    2.40
  -4  -7   3   61.99    3.30
  -4  -7   3   62.09    3.00
  -4  -7   3   61.49    3.10
  -4  -7   3   66.59    2.80
  -4  -7   3   63.39    3.00
  -4   7   3   61.99    3.50
  -4   7   3   57.39    3.30
  -4   7   3   63.79    5.30
  -4   7   3   60.39    3.50
   4   7  -3   60.09    6.50
  -3  -7   3  127.39    5.30
  -3  -7   3  116.99    5.20
  -3  -7   3  125.69    5.50
  -3  -7   3  123.19    5.20
  -3  -7   3  101.49    9.00
  -3  -7   3  135.49    5.70
  -3   7   3  131.49    6.20
   3   7  -3  136.89   10.70
   3   7  -3  121.69   13.50
  -3   7   3  123.89    8.20
  -3   7   3  129.79    5.80
  -2  -7   3   30.20    1.80
  -2  -7   3   29.40    1.70
   2   7  -3   26.50    4.30
   2   7  -3   26.00    6.10
  -2   7   3   30.20    1.70
  -2   7   3   29.70    2.00
  -1  -7   3   10.50    3.00
   1  -7  -3   12.90    1.20
  -1  -7   3   15.30    1.20
   1   7  -3   15.70    3.80
   1   7  -3   19.50    5.40
  -1   7   3   13.60    4.70
  -1   7   3   15.00    1.30
  -1   7   3   12.30    2.00
  -1   7   3   13.80    3.00
   0  -7   3    1.70    1.70
   0  -7  -3    0.70    0.30
   0   7  -3    5.20    1.90
   0   7   3   -1.50    2.70
   0   7  -3    2.70    2.80
   0   7   3    1.00    0.60
   0   7   3    1.40    0.90
   1  -7   3  119.99    5.80
   1  -7   3  115.49    9.40
  -1  -7  -3  120.79    5.40
  -1   7  -3  115.89    8.00
  -1   7  -3  117.39   12.30
   1   7   3  131.59   11.50
   1   7   3  122.79    7.20
   1   7   3  135.39    9.90
  -1   7  -3  124.19    7.30
   2  -7   3  502.35   19.30
  -2  -7  -3  496.35   19.40
   2  -7   3  510.65   25.70
  -2   7  -3  527.65   31.30
  -2   7  -3  499.45   20.10
  -2   7  -3  505.25   22.30
   2   7   3  503.45   21.50
   2   7   3  541.55   29.10
   2   7   3  556.24   25.80
  -3  -7  -3  132.49    5.60
   3  -7   3  126.29   10.00
  -3  -7  -3  128.99    5.60
  -3  -7  -3  134.39    5.70
  -3  -7  -3  130.49    5.70
  -3   7  -3  137.39    6.00
  -3   7  -3  138.99    8.50
   3   7   3  134.89   12.30
  -3   7  -3  131.59    6.50
   3   7   3  132.79   10.00
  -4  -7  -3    8.30    0.90
  -4  -7  -3    9.50    0.90
  -4  -7  -3    9.70    0.90
  -4  -7  -3    9.10    0.90
  -4  -7  -3    8.60    0.80
  -4   7  -3    9.60    2.50
  -4   7  -3    7.90    1.00
  -4   7  -3   10.30    1.20
   4   7   3    6.50    2.20
  -5  -7  -3   44.30    2.20
  -5  -7  -3   44.50    2.00
  -5  -7  -3   42.90    2.10
  -5  -7  -3   43.70    2.20
  -5  -7  -3   42.60    2.10
  -5   7  -3   39.90    4.40
  -5   7  -3   43.10    3.00
  -5   7  -3   43.50    2.30
  -6  -7  -3    5.10    0.50
  -6   7  -3    5.30    0.60
  -6   7  -3    3.90    0.40
  -5  -8   3   12.00    0.90
  -5  -8   3   12.40    1.00
  -5  -8   3   10.80    0.80
  -5   8   3    9.80    1.00
  -5   8   3   11.70    1.00
  -4  -8   3    0.20    0.50
  -4  -8   3    0.30    0.20
  -4  -8   3    0.50    0.20
  -4  -8   3    0.90    0.30
  -4  -8   3    0.10    0.30
  -4   8   3    0.20    0.30
  -4   8   3    0.30    0.80
   4   8  -3    2.20    1.70
  -4   8   3    0.50    0.30
  -3  -8   3  250.77    9.60
  -3  -8   3  245.58   10.00
  -3  -8   3  243.38    9.90
  -3  -8   3  249.88    9.70
  -3  -8   3  255.77    9.60
  -3   8   3  237.28   10.10
   3   8  -3  266.47   15.60
  -2  -8   3   52.69    2.70
  -2   8   3   52.29    4.60
   2   8  -3   57.79    6.30
  -2   8   3   55.09    3.50
  -2   8   3   52.59    3.00
   1  -8  -3    9.30    1.00
  -1  -8   3   10.20    1.00
  -1  -8   3    9.60    0.80
  -1   8   3   12.20    2.10
   1   8  -3   10.10    6.00
  -1   8   3   11.10    1.00
  -1   8   3   11.50    1.10
   1   8  -3   11.20    3.20
   0  -8  -3    0.00    0.30
   0  -8   3    3.30    2.90
   0   8   3    1.30    0.70
   0   8   3    1.70    1.00
   0   8  -3   -1.00    3.10
   0   8   3   -7.10    3.80
   0   8   3    0.00    0.30
   0   8  -3    3.10    1.80
  -1  -8  -3  181.38    7.60
   1  -8   3  176.18   13.70
   1  -8   3  187.68    7.50
   1   8   3  184.68   12.10
   1   8   3  185.28   15.30
  -1   8  -3  188.98   18.00
  -1   8  -3  164.88   10.50
   2  -8   3   77.09    3.60
  -2  -8  -3   77.79    3.70
  -2  -8  -3   77.49    4.30
   2   8   3   75.89    7.30
  -2   8  -3   72.99    5.40
  -2   8  -3   76.19    4.00
  -3  -8  -3    0.60    0.30
  -3  -8  -3    0.50    0.30
  -3  -8  -3    0.10    0.20
  -3   8  -3    0.10    0.50
  -3   8  -3    0.70    1.10
   3   8   3    1.80    1.20
  -3   8  -3    0.40    0.40
  -4  -8  -3    6.60    0.60
  -4  -8  -3    4.80    0.60
  -4  -8  -3    5.40    0.70
  -4  -8  -3    5.40    0.60
  -4   8  -3    5.50    0.70
  -4   8  -3    6.20    1.00
  -4   8  -3    4.80    1.70
  -5  -8  -3    0.30    0.20
  -5   8  -3    0.00    0.30
  -5   8  -3    0.20    0.20
  -4  -9   3    1.80    0.40
  -4  -9   3    2.90    0.40
  -4  -9   3    2.40    0.40
  -4   9   3    2.50    0.50
  -4   9   3    2.10    0.50
  -3  -9   3   12.20    1.10
  -3  -9   3   12.30    0.90
  -3  -9   3   11.90    0.80
  -3  -9   3   12.70    1.00
  -3   9   3   12.20    1.20
  -3   9   3   10.70    1.20
  -3   9   3   11.40    2.00
  -2  -9   3   68.39    2.90
  -2  -9   3   65.79    3.20
  -2  -9   3   64.89    3.10
  -2  -9   3   71.09    3.30
  -2   9   3   62.89    3.70
   2   9  -3   57.99    6.30
  -2   9   3   61.19    3.20
  -2   9   3   62.99    4.90
  -1  -9   3   23.10    1.30
  -1  -9   3   25.30    1.60
   1  -9  -3   22.80    1.60
  -1  -9   3   24.00    1.30
  -1   9   3   24.90    1.60
   1   9  -3   21.30    3.60
  -1   9   3   24.60    2.80
   0  -9   3   39.00    2.20
   0  -9  -3   40.00    2.30
   0  -9   3   45.60    2.10
   0   9   3   43.10    3.60
   0   9  -3   33.90    4.50
   0   9   3   43.30    2.30
  -1  -9  -3    3.10    0.70
   1  -9   3    4.20    0.70
   1   9   3    4.50    1.80
  -2  -9  -3    9.90    0.90
  -2  -9  -3    8.70    0.80
  -2  -9  -3    9.60    1.00
  -2   9  -3    9.70    1.00
   2   9   3    8.10    2.50
  -3  -9  -3    0.40    0.30
  -3  -9  -3    0.10    0.20
  -3  -9  -3    0.40    0.30
  -3  -9  -3    0.40    0.20
  -3   9  -3    0.20    0.30
  -4  -9  -3    2.40    0.40
  -4  -9  -3    2.60    0.40
  -4   9  -3    1.90    0.40
  -3 -10   3   78.89    3.20
  -3 -10   3   80.59    3.30
  -3 -10   3   81.99    3.30
  -3  10   3   79.29    3.50
  -3  10   3   66.59    3.20
  -2 -10   3  112.99    4.80
  -2 -10   3  116.69    4.60
  -2 -10   3  114.09    4.70
  -2  10   3  106.09    4.60
  -2  10   3  116.59    5.20
  -1 -10   3   34.40    1.90
  -1 -10   3   34.00    1.80
   1 -10  -3   33.20    2.00
  -1 -10   3   36.40    2.00
  -1  10   3   35.40    2.20
  -1  10   3   36.50    2.40
   0 -10   3    0.30    0.30
   0 -10  -3    0.50    0.30
  -1 -10  -3  179.38    7.00
  -1 -10  -3  188.98    7.00
  -1 -10  -3  188.28    7.30
   1 -10   3  181.48    7.10
  -1  10  -3  175.08    7.40
  -1  10  -3  173.38    7.40
  -2 -10  -3    1.60    0.30
  -2 -10  -3    1.40    0.30
  -2 -10  -3    1.80    0.30
  -2 -10  -3    1.90    0.40
  -2  10  -3    1.30    0.40
  -3 -10  -3   47.20    2.10
  -3 -10  -3   46.60    2.10
  -3  10  -3   48.90    2.30
  -1 -11   3   17.00    0.90
  -1 -11   3   16.60    0.90
  -1 -11   3   16.90    0.90
  -1  11   3   13.00    1.00
   0 -11  -3    4.40    0.50
   0 -11   3    4.00    0.40
   0 -11   3    5.20    0.50
   0 -11   3    4.40    0.40
   0  11   3    4.00    0.60
   0  11  -3    3.10    0.40
  -1 -11  -3    1.10    0.20
  -1 -11  -3    0.90    0.20
   1  11   3    0.90    0.30
  -1  11  -3    0.80    0.20
  -8   0   4  136.39    6.10
  -8   0   4  150.88    5.90
  -8   0   4  145.99    6.00
  -8   0   4  140.69    5.80
  -7   0   4    0.20    0.30
  -7   0   4    0.10    0.40
  -7   0   4   -0.30    0.30
  -7   0   4    0.50    0.30
  -7   0   4   -0.20    0.30
  -7   0   4    0.40    0.50
  -7   0   4    0.40    0.50
  -7   0   4    1.30    0.60
  -7   0   4    0.20    0.40
  -7   0   4   -0.20    0.20
  -6   0   4  205.08    9.50
  -6   0   4  238.98    9.70
  -6   0   4  212.08    9.40
  -6   0   4  217.18    9.20
  -6   0   4  207.78   10.00
  -6   0   4  234.98    9.40
  -6   0   4  215.98    9.20
  -6   0   4  217.28    8.90
  -6   0   4  221.58    9.00
  -6   0   4  220.48    9.80
  -6   0   4  237.58    9.80
  -6   0   4  211.38    9.20
  -6   0   4  212.38    8.90
  -6   0   4  217.48    9.00
  -5   0   4    0.50    0.40
  -5   0   4   -0.10    0.40
  -5   0   4   -0.10    0.30
  -5   0   4   -0.20    0.20
  -5   0   4   -0.10    0.20
  -5   0   4   -0.30    0.40
  -5   0   4    0.40    0.40
  -5   0   4    0.40    0.30
  -5   0   4    0.30    0.30
  -5   0   4   -0.30    0.80
  -5   0   4    0.50    0.30
  -5   0   4   -0.60    1.00
  -5   0   4    0.60    0.30
  -5   0   4    0.80    0.50
  -5   0   4    0.00    0.30
  -5   0   4   -0.50    0.30
  -4   0   4  286.37   11.20
  -4   0   4  295.37   11.50
  -4   0   4  286.57   11.00
  -4   0   4  297.37   11.40
  -4   0   4  309.27   11.20
  -4   0   4  277.37   11.00
  -4   0   4  290.37   12.00
  -4   0   4  284.97   12.40
  -4   0   4  274.97   11.20
  -4   0   4  282.97   11.20
  -4   0   4  284.47   11.20
  -4   0   4  286.37   11.70
  -4   0   4  285.77   11.50
  -4   0   4  276.17   11.20
  -4   0   4  293.77   11.90
  -4   0   4  277.27   14.30
   2   0  -4 2065.79   75.39
  -2   0   4 2068.99   74.99
  -1   0   4    0.20    0.30
  -1   0   4    0.10    0.20
   0   0   4  191.58    8.60
   1   0   4    0.50    0.40
   2   0   4 3259.07  120.09
   3   0   4   -0.30    0.70
  -3   0  -4    0.40    0.50
  -4   0  -4  141.69    5.90
  -4   0  -4  139.59    6.60
  -4   0  -4  150.68    6.60
   4   0   4  148.29    9.20
  -4   0  -4  156.28    9.20
  -4   0  -4  150.28    6.30
  -5   0  -4    0.40    0.20
  -5   0  -4    0.30    0.50
  -5   0  -4   -0.10    0.40
  -5   0  -4    0.00    0.30
  -5   0  -4    0.10    0.30
  -5   0  -4    0.00    0.30
  -6   0  -4   13.60    1.30
  -6   0  -4   15.20    1.70
  -6   0  -4   13.90    1.30
  -6   0  -4   14.70    1.60
  -6   0  -4   12.70    1.50
  -6   0  -4   13.40    1.60
  -7   0  -4    0.70    0.50
  -7   0  -4    0.20    0.30
  -7   0  -4    0.60    0.40
  -7   0  -4    0.40    0.40
  -7   0  -4    0.00    0.40
  -8   0  -4    0.60    0.30
  -8   0  -4    0.40    0.20
  -8   0  -4    0.80    0.30
  -8  -1   4    0.50    0.30
  -8  -1   4    0.50    0.40
  -8   1   4    0.40    0.30
  -8   1   4    0.30    0.30
  -8   1   4    0.50    0.30
  -8   1   4    0.40    0.30
  -7  -1   4   19.00    1.40
  -7  -1   4   19.60    1.60
  -7  -1   4   20.10    1.60
  -7  -1   4   19.80    1.60
  -7  -1   4   25.70    1.70
  -7  -1   4   19.90    1.80
  -7  -1   4   20.70    1.70
  -7  -1   4   20.30    1.60
  -7  -1   4   18.10    1.70
  -7  -1   4   24.50    2.00
  -7   1   4   17.90    1.90
  -7   1   4   18.90    1.70
  -7   1   4   19.10    1.40
  -7   1   4   19.60    1.80
  -7   1   4   23.30    2.00
  -7   1   4   19.60    1.60
  -7   1   4   16.90    1.60
  -7   1   4   18.60    1.80
  -7   1   4   18.60    1.80
  -6  -1   4  387.56   15.40
  -6  -1   4  394.96   15.50
  -6  -1   4  383.76   15.30
  -6  -1   4  411.76   16.20
  -6  -1   4  455.55   16.30
  -6  -1   4  384.86   15.40
  -6  -1   4  388.86   16.40
  -6  -1   4  390.06   16.10
  -6  -1   4  397.26   15.70
  -6  -1   4  397.26   15.30
  -6  -1   4  395.16   15.90
  -6   1   4  407.66   16.00
  -6   1   4  396.76   15.60
  -6   1   4  384.56   16.10
  -6   1   4  403.66   15.60
  -6   1   4  391.66   15.60
  -6   1   4  414.36   15.20
  -6   1   4  393.86   15.40
  -6   1   4  382.26   16.20
  -6   1   4  403.46   15.30
  -6   1   4  400.66   16.00
  -6   1   4  401.66   15.70
  -6   1   4  353.36   17.40
  -6   1   4  387.16   15.90
  -6   1   4  397.36   15.40
  -5  -1   4   17.10    1.30
  -5  -1   4   14.10    1.30
  -5  -1   4   16.60    1.60
  -5  -1   4   13.20    1.30
  -5  -1   4   13.70    1.30
  -5  -1   4   16.00    1.50
  -5  -1   4   15.00    1.60
  -5  -1   4   13.40    1.40
  -5  -1   4   14.50    1.20
  -5  -1   4   13.60    1.30
  -5  -1   4   15.20    1.30
  -5  -1   4   18.00    3.10
  -5  -1   4   17.70    1.80
  -5  -1   4   13.40    1.30
  -5   1   4   14.60    1.60
  -5   1   4   12.60    1.50
  -5   1   4   14.40    1.20
  -5   1   4   16.10    1.50
  -5   1   4   15.60    1.80
  -5   1   4   13.90    1.30
  -5   1   4   13.20    1.30
  -5   1   4   14.80    1.30
  -5   1   4   15.30    1.30
  -5   1   4   15.40    1.20
   5   1  -4   14.00    2.80
  -5   1   4   14.50    1.50
  -5   1   4   14.90    1.50
  -5   1   4   16.00    1.50
  -5   1   4   12.70    2.00
  -5   1   4   14.80    1.40
  -4  -1   4  186.98    8.00
  -4  -1   4  176.38    7.40
  -4  -1   4  179.38    7.40
  -4  -1   4  180.38    7.70
  -4  -1   4  176.38    7.60
  -4  -1   4  188.78    8.30
  -4  -1   4  181.48    7.40
  -4  -1   4  188.08    7.60
  -4  -1   4  189.48    7.70
  -4  -1   4  188.38   10.50
  -4  -1   4  182.78    8.10
  -4  -1   4  183.48    7.40
  -4  -1   4  183.68    7.80
  -4  -1   4  178.28    7.50
  -4  -1   4  181.18    7.50
  -4   1   4  186.08    8.20
  -4   1   4  187.28    8.00
  -4   1   4  188.88    7.60
  -4   1   4  186.68    7.60
  -4   1   4  186.18    8.00
  -4   1   4  177.48    7.40
  -4   1   4  192.78    9.00
  -4   1   4  192.78    7.90
  -4   1   4  190.18    8.40
  -4   1   4  188.98    7.60
  -4   1   4  192.68   10.20
  -4   1   4  183.98    7.40
  -4   1   4  176.68    7.60
  -4   1   4  181.38    7.50
  -4   1   4  190.58    7.90
  -4   1   4  180.08    7.60
  -3  -1   4 1938.61   76.09
   3  -1  -4 2065.19   76.19
  -3  -1   4 2151.68   78.39
   3   1  -4 2108.69   76.49
  -3   1   4 2079.39   76.79
  -3   1   4 2185.28   77.79
   3   1  -4 2136.09   77.09
  -2  -1   4  246.48   11.00
   2  -1  -4  235.78   10.70
  -2   1   4  246.88   10.40
  -2   1   4  240.58   10.00
   2   1  -4  252.07   10.60
   2   1  -4  234.48   10.40
  -1  -1   4  630.14   24.10
  -1   1   4  614.34   23.50
  -1   1   4  608.14   23.50
   0  -1   4   17.90    1.70
   0   1   4   19.00    1.90
   1  -1   4 3039.80  112.39
   1   1   4 3101.79  112.89
   2  -1   4  199.68    9.80
   2   1   4  191.18    8.40
   2   1   4  189.08   10.00
  -2   1  -4  185.08    9.20
   3  -1   4 1120.19   44.20
  -3   1  -4 1056.89   43.90
   3   1   4 1194.68   45.00
  -4  -1  -4  161.38    7.00
  -4  -1  -4  161.58    6.70
  -4  -1  -4  157.28    6.60
  -4  -1  -4  156.88    6.50
  -4  -1  -4  159.98    6.40
   4  -1   4  150.88    9.30
  -4   1  -4  164.08    7.20
  -4   1  -4  166.48    6.80
  -4   1  -4  153.68    6.40
  -4   1  -4  162.78    6.70
  -4   1  -4  181.78   10.10
   4   1   4  160.18   10.00
  -5  -1  -4  199.88    8.60
  -5  -1  -4  196.68    8.40
  -5  -1  -4  207.58    8.40
  -5  -1  -4  205.28    8.80
  -5  -1  -4  210.88    8.30
  -5  -1  -4  196.28    7.70
  -5  -1  -4  189.78    8.10
  -5  -1  -4  190.68    8.70
   5   1   4  182.78   15.10
  -5   1  -4  211.88    9.00
  -5   1  -4  203.68    8.40
  -5   1  -4  198.58    8.20
  -5   1  -4  194.08    8.60
  -5   1  -4  196.78   12.00
  -5   1  -4  204.48    8.90
  -5   1  -4  188.78    8.20
  -5   1  -4  195.58    7.80
  -5   1  -4  209.48    8.30
  -6  -1  -4  247.48   10.30
  -6  -1  -4  243.08   10.10
  -6  -1  -4  264.87   10.40
  -6  -1  -4  228.38   10.00
  -6  -1  -4  223.38   10.80
  -6  -1  -4  250.97   10.70
  -6  -1  -4  275.07   10.50
  -6   1  -4  245.38   10.30
  -6   1  -4  273.27   11.20
  -6   1  -4  242.08   10.20
  -6   1  -4  239.08   11.00
  -7  -1  -4    9.60    1.10
  -7  -1  -4   10.40    1.20
  -7  -1  -4    9.70    1.00
  -7  -1  -4    8.60    0.90
  -7   1  -4   11.10    1.40
  -7   1  -4   11.50    1.00
  -7   1  -4    9.90    1.10
  -7   1  -4    8.90    1.10
  -7   1  -4    9.60    1.10
  -8  -1  -4    6.80    0.70
  -8  -1  -4    7.00    0.50
  -8  -1  -4    8.30    0.70
  -8   1  -4    7.30    0.80
  -8   1  -4    7.70    0.60
  -8  -2   4   10.50    0.90
  -8  -2   4    8.70    0.70
  -8  -2   4   10.10    0.80
  -8  -2   4    9.90    0.80
  -8   2   4   11.10    1.00
  -8   2   4   10.20    0.80
  -8   2   4    9.70    0.80
  -7  -2   4  211.58    8.40
  -7  -2   4  195.28    8.70
  -7  -2   4  202.98    8.40
  -7  -2   4  197.38    8.50
  -7  -2   4  203.08    8.30
  -7  -2   4  203.88    8.30
  -7  -2   4  187.28    8.20
  -7  -2   4  207.38    8.20
  -7  -2   4  210.78    8.70
  -7   2   4  202.28    8.20
  -7   2   4  207.48    8.60
  -7   2   4  203.48    8.60
  -7   2   4  214.08    9.00
  -7   2   4  207.48    8.60
  -7   2   4  195.18    8.90
  -6  -2   4    8.20    1.00
  -6  -2   4    8.30    1.10
  -6  -2   4    7.50    1.40
  -6  -2   4    7.70    1.00
  -6  -2   4    7.60    1.40
  -6  -2   4    8.20    1.10
  -6  -2   4    8.30    1.10
  -6  -2   4    9.10    1.20
  -6  -2   4   11.50    1.10
  -6  -2   4    8.20    1.10
  -6  -2   4    9.60    1.10
  -6   2   4    9.00    1.60
  -6   2   4    8.00    1.30
  -6   2   4    6.50    1.20
  -6   2   4    7.30    1.20
  -6   2   4    8.10    1.10
  -6   2   4    9.60    1.10
  -6   2   4    7.80    0.90
  -6   2   4    9.60    1.40
  -6   2   4    6.70    1.80
  -6   2   4    9.00    1.20
  -6   2   4    8.80    1.10
  -6   2   4    7.90    1.20
  -6   2   4    8.00    0.90
  -6   2   4    7.90    1.00
  -6   2   4    6.70    1.60
  -5  -2   4   37.70    2.20
  -5  -2   4   36.40    2.70
  -5  -2   4   37.90    2.40
  -5  -2   4   36.80    2.60
  -5  -2   4   36.60    2.40
  -5  -2   4   35.40    2.20
  -5  -2   4   39.10    2.20
  -5  -2   4   35.70    2.30
  -5  -2   4   36.10    2.30
  -5  -2   4   37.60    2.80
  -5  -2   4   39.60    2.20
  -5  -2   4   34.50    2.30
  -5  -2   4   32.70    4.50
  -5   2   4   35.80    2.50
  -5   2   4   38.00    2.50
  -5   2   4   46.10    3.00
  -5   2   4   36.90    2.30
  -5   2   4   36.60    3.50
  -5   2   4   36.00    2.40
  -5   2   4   38.40    3.00
  -5   2   4   36.10    2.30
  -5   2   4   35.60    2.50
   5   2  -4   32.80    4.20
  -5   2   4   37.80    2.80
  -5   2   4   37.30    2.60
  -4  -2   4  161.28    7.20
  -4  -2   4  146.29    6.40
  -4  -2   4  145.49    6.40
  -4  -2   4  153.78    7.00
  -4  -2   4  156.88    6.50
  -4  -2   4  154.48    7.00
  -4  -2   4  152.48    6.30
  -4  -2   4  152.88    6.30
  -4  -2   4  153.48    9.50
  -4  -2   4  146.69    6.40
  -4  -2   4  155.88    6.60
  -4  -2   4  156.68    6.50
  -4  -2   4  148.39    6.30
  -4  -2   4  152.08    6.50
  -4   2   4  152.08    6.50
  -4   2   4  153.48    6.90
  -4   2   4  154.08    6.80
  -4   2   4  156.98    7.00
  -4   2   4  150.18    6.50
  -4   2   4  155.68    6.30
   4   2  -4  157.28    7.80
  -4   2   4  149.69    6.60
  -4   2   4  167.08    6.60
  -4   2   4  162.08    7.40
  -4   2   4  149.39    6.50
  -4   2   4  154.28    6.80
  -4   2   4  153.98    6.50
  -4   2   4  159.18    7.20
  -4   2   4  151.48    6.80
  -4   2   4  142.99    8.20
  -3  -2   4  188.58   10.40
  -3   2   4  202.88    9.20
   3   2  -4  190.08   10.30
  -3   2   4  212.58    9.40
  -2  -2   4  283.17   12.40
  -2   2   4  216.88   10.40
  -2   2   4  281.27   10.40
   2   2  -4  215.78   11.60
   1   2  -4 6311.77  228.98
   0  -2   4  337.37   13.60
   0  -2   4  312.87   13.70
   0   2  -4  316.97   14.80
   0   2   4  329.77   14.30
   0   2   4  311.67   13.50
   1  -2   4 1085.69   42.00
  -1   2  -4 1030.70   46.00
  -1   2  -4 1129.49   41.10
   1   2   4 1127.89   43.10
   1   2   4 1126.09   41.70
   2  -2   4  981.80   37.90
   2   2   4  933.51   39.00
   2   2   4  989.50   37.20
  -2   2  -4  969.00   37.10
  -2   2  -4  966.80   39.60
   3  -2   4 1090.59   43.10
  -3   2  -4 1103.99   42.70
   3   2   4 1118.09   44.50
   3   2   4 1095.09   41.90
  -3   2  -4 1064.39   43.80
  -4  -2  -4    1.00    0.40
  -4  -2  -4    0.30    0.20
   4  -2   4   -0.10    0.50
  -4   2  -4   -0.20    0.40
   4   2   4    2.90    1.50
  -4   2  -4    0.40    0.20
  -4   2  -4   -0.10    0.30
  -4   2  -4    0.40    0.40
  -5  -2  -4  294.27   11.40
  -5  -2  -4  298.67   11.80
   5  -2   4  305.37   15.10
  -5  -2  -4  297.67   12.50
  -5  -2  -4  303.37   12.00
  -5  -2  -4  312.37   12.00
  -5   2  -4  315.37   12.80
   5   2   4  318.87   16.70
  -5   2  -4  297.77   12.80
  -5   2  -4  311.97   12.10
  -5   2  -4  308.17   16.30
  -5   2  -4  298.67   12.20
  -5   2  -4  288.07   11.60
  -6  -2  -4   -0.20    0.40
  -6  -2  -4    1.20    0.50
  -6  -2  -4    0.10    0.30
  -6  -2  -4   -0.10    0.40
  -6   2  -4    0.10    0.40
  -6   2  -4    2.10    0.80
  -6   2  -4    2.40    0.70
  -6   2  -4    0.90    0.60
  -7  -2  -4   59.19    3.30
  -7  -2  -4   61.29    3.00
  -7  -2  -4   63.49    3.20
  -7  -2  -4   65.99    3.00
  -7   2  -4   63.49    3.20
  -7   2  -4   64.69    3.30
  -7   2  -4   64.89    3.40
  -7   2  -4   60.99    3.60
  -7  -3   4  551.44   21.10
  -7  -3   4  569.24   21.20
  -7  -3   4  572.34   21.50
  -7  -3   4  593.04   21.20
  -7  -3   4  528.15   21.20
  -7   3   4  553.54   21.30
  -7   3   4  574.24   22.20
  -7   3   4  570.04   21.80
  -7   3   4  579.34   21.90
  -6  -3   4  362.26   13.70
  -6  -3   4  336.27   13.20
  -6  -3   4  325.87   13.20
  -6  -3   4  337.87   13.20
  -6  -3   4  335.07   13.40
  -6  -3   4  321.67   13.70
  -6  -3   4  321.47   13.20
  -6  -3   4  343.67   13.30
  -6  -3   4  305.87   13.30
  -6  -3   4  346.57   13.50
  -6   3   4  352.96   13.80
  -6   3   4  337.87   12.90
  -6   3   4  340.77   14.20
  -6   3   4  332.07   15.90
  -6   3   4  356.16   13.80
  -6   3   4  339.17   14.30
  -6   3   4  353.46   13.00
  -5  -3   4 2336.67   90.69
  -5  -3   4 2487.35   90.49
  -5  -3   4 2522.05   90.39
  -5  -3   4 2538.55   90.29
  -5  -3   4 2356.66   90.09
  -5  -3   4 2450.15   91.09
  -5  -3   4 2416.66   96.59
  -5  -3   4 2329.57   90.39
  -5  -3   4 2521.65   90.49
  -5  -3   4 2494.95   90.49
  -5  -3   4 2552.34   90.29
  -5   3   4 2557.84   90.29
  -5   3   4 2554.74   90.49
  -5   3   4 2436.56   91.29
  -5   3   4 2483.35   93.49
  -5   3   4 2476.15   90.89
  -5   3   4 2431.06   89.99
  -5   3   4 2644.84   91.29
  -5   3   4 2530.25   90.09
   5   3  -4 2523.05   96.39
  -5   3   4 2531.65   90.69
  -5   3   4 2534.55   90.49
  -5   3   4 2617.04   91.39
  -4  -3   4  206.48    9.00
  -4  -3   4  198.08    8.10
  -4  -3   4  208.88    8.40
  -4  -3   4  208.08    8.30
  -4  -3   4  218.38    8.50
  -4  -3   4  219.68    9.10
  -4  -3   4  198.18    8.80
  -4  -3   4  202.38   11.90
  -4  -3   4  196.08    8.10
  -4  -3   4  204.08    8.20
  -4  -3   4  191.18    8.30
  -4  -3   4  202.38    8.30
  -4  -3   4  204.38    8.20
  -4   3   4  209.58    8.60
  -4   3   4  208.58    9.10
  -4   3   4  198.38    8.30
  -4   3   4  204.18    9.10
   4   3  -4  209.58   11.50
  -4   3   4  212.88    9.00
  -4   3   4  209.68    8.90
  -4   3   4  203.28   10.30
  -4   3   4  205.18    8.80
  -4   3   4  199.08    8.70
   4   3  -4  190.48   12.10
  -4   3   4  199.78    9.30
  -4   3   4  221.08    8.90
  -4   3   4  206.98    8.40
  -4   3   4  208.28    8.10
  -3  -3   4   17.50    2.60
  -3   3   4   19.70    2.10
   3   3  -4   19.10    3.70
  -2  -3   4 3605.94  131.49
   2   3  -4 3604.44  134.39
  -1  -3   4  164.58    8.20
  -1  -3   4  167.88    8.50
   1   3  -4  171.28   10.00
  -1   3   4  177.28    9.00
  -1   3   4  173.88    7.90
   0  -3   4  145.49    7.10
   0  -3   4  131.59    6.90
   0   3   4  151.18    7.50
   0   3  -4  113.19    6.40
   1  -3   4   96.99    5.80
   1  -3   4   91.89    5.70
  -1   3  -4   97.39    5.00
   1   3   4   93.29    5.80
   1   3   4   97.69    6.90
  -1   3  -4  105.99    7.20
   2  -3   4 1828.12   72.39
  -2   3  -4 1924.11   74.69
   2   3   4 1960.00   74.69
  -2   3  -4 1948.51   71.69
   2   3   4 1976.70   72.59
   3  -3   4  247.08   12.20
  -3  -3  -4  217.38    9.00
   3   3   4  248.68   13.90
   3   3   4  234.58   11.70
  -3   3  -4  221.78    9.10
  -3   3  -4  228.78   13.20
  -3   3  -4  239.08   11.80
  -4  -3  -4  182.28    7.90
   4  -3   4  178.58   10.40
  -4  -3  -4  186.88    7.50
  -4  -3  -4  184.68    7.40
  -4  -3  -4  186.28    7.50
  -4  -3  -4  176.28    7.30
  -4   3  -4  180.78    8.30
  -4   3  -4  183.28    7.70
  -4   3  -4  189.28   10.80
  -4   3  -4  183.98    7.50
  -4   3  -4  179.48    7.50
  -4   3  -4  206.78    8.10
  -4   3  -4  205.68    8.30
  -4   3  -4  163.08    7.60
   4   3   4  168.18    9.70
   4   3   4  185.38   12.20
  -5  -3  -4  116.49    5.30
  -5  -3  -4  116.09    5.20
  -5  -3  -4  116.29    4.80
  -5  -3  -4  118.19    5.70
   5  -3   4  113.19    7.80
  -5  -3  -4  107.29    5.10
  -5  -3  -4  120.89    5.10
  -5  -3  -4  117.09    5.30
  -5   3  -4  121.19    5.50
  -5   3  -4  119.89    5.50
  -5   3  -4  107.79    5.30
  -5   3  -4  122.69    6.00
   5   3   4  116.89    9.40
  -5   3  -4  115.39    6.00
  -5   3  -4  119.49    5.10
  -5   3  -4  140.59    9.70
  -6  -3  -4   20.60    1.50
  -6  -3  -4   21.10    1.60
  -6  -3  -4   21.80    1.50
  -6  -3  -4   20.80    1.80
  -6  -3  -4   19.00    1.50
  -6  -3  -4   20.60    1.50
  -6   3  -4   20.00    3.00
  -6   3  -4   21.50    2.00
  -6   3  -4   21.00    1.70
  -6   3  -4   23.30    2.00
  -6   3  -4   20.40    1.70
  -7  -3  -4   96.69    3.90
  -7  -3  -4   87.59    4.50
  -7  -3  -4   87.09    4.20
  -7  -3  -4   92.79    4.10
  -7   3  -4   82.29    4.20
  -7   3  -4   95.19    4.40
  -7   3  -4   87.69    4.50
  -7   3  -4   96.09    4.20
  -7  -4   4   11.00    0.90
  -7  -4   4   10.30    0.90
  -7  -4   4   10.10    1.00
  -7  -4   4   11.80    1.00
  -7  -4   4    9.00    0.90
  -7   4   4   11.80    1.10
  -7   4   4   10.30    1.10
  -7   4   4    9.90    0.90
  -7   4   4   10.20    1.20
  -7   4   4   10.80    0.90
  -6  -4   4    0.00    0.30
  -6  -4   4    0.50    0.30
  -6  -4   4    0.60    0.30
  -6  -4   4    0.60    0.30
  -6  -4   4    0.00    0.30
  -6  -4   4    0.00    0.30
  -6  -4   4   -0.10    0.30
  -6   4   4    0.20    0.30
  -6   4   4    0.70    0.70
  -6   4   4    0.60    0.50
  -6   4   4    0.30    0.40
  -6   4   4    0.20    0.40
  -6   4   4    0.20    0.40
  -6   4   4    0.00    0.30
  -6   4   4    0.60    0.30
  -5  -4   4    2.30    0.60
  -5  -4   4    2.90    0.70
  -5  -4   4    2.10    0.50
  -5  -4   4    1.20    0.40
  -5  -4   4    1.70    0.50
  -5  -4   4    2.30    1.50
  -5  -4   4    2.50    0.60
  -5  -4   4    2.10    0.70
  -5  -4   4    2.30    0.70
   5   4  -4    2.60    1.50
  -5   4   4    3.80    0.90
  -5   4   4    1.80    0.70
  -5   4   4    2.40    0.70
  -5   4   4    1.70    0.80
  -5   4   4    2.20    0.70
  -5   4   4    3.00    0.90
  -5   4   4    1.60    1.20
  -5   4   4    2.10    0.50
  -5   4   4    2.00    0.50
  -4  -4   4   20.30    1.40
  -4  -4   4   20.80    1.50
  -4  -4   4   22.50    1.50
  -4  -4   4   19.90    1.50
  -4  -4   4   20.60    3.30
  -4  -4   4   20.10    1.40
  -4  -4   4   19.60    1.40
  -4  -4   4   19.40    1.10
  -4  -4   4   19.50    1.50
  -4  -4   4   22.10    1.60
   4   4  -4   19.70    3.40
   4   4  -4   19.10    3.70
  -4   4   4   22.00    1.80
  -4   4   4   20.30    2.70
  -4   4   4   17.30    1.90
  -4   4   4   19.70    1.70
  -4   4   4   20.60    1.60
  -4   4   4   21.60    1.40
  -4   4   4   20.50    1.90
  -3  -4   4  662.73   25.30
  -3  -4   4  656.93   25.50
  -3  -4   4  691.33   25.70
  -3  -4   4  720.53   25.80
  -3  -4   4  661.53   25.70
  -3  -4   4  667.53   25.60
  -3  -4   4  739.83   30.00
  -3   4   4  711.13   26.20
  -3   4   4  691.03   26.30
  -3   4   4  719.43   28.50
  -3   4   4  711.43   25.90
   3   4  -4  708.13   32.20
  -3   4   4  704.23   28.20
  -3   4   4  677.23   26.40
  -3   4   4  695.03   25.60
  -3   4   4  695.33   26.80
  -2  -4   4  461.85   20.50
  -2  -4   4  438.96   20.40
  -2   4   4  526.95   20.00
   2   4  -4  491.65   23.80
  -2   4   4  450.85   20.10
   2   4  -4  482.15   22.80
  -1  -4   4  163.68    8.60
  -1  -4   4  168.78    9.00
  -1   4   4  161.68    8.60
  -1   4   4  171.38    9.90
   1   4  -4  175.78   11.30
  -1   4   4  176.18    8.30
   0  -4   4  830.42   34.00
   0  -4   4  887.71   34.90
   0   4   4  888.11   35.20
   0   4  -4  887.01   33.00
   0   4   4  883.11   36.90
   0   4  -4  891.71   38.00
   0   4  -4  891.81   35.40
  -1   4  -4 2494.25   93.89
   1   4   4 2436.56   93.09
   1   4   4 2412.56   90.89
  -1   4  -4 2348.07   88.89
   2  -4   4 4525.35  160.88
   2  -4   4 4419.96  161.58
   2   4   4 3928.01  161.38
  -2   4  -4 4580.74  160.38
   2   4   4 4447.85  164.68
  -2   4  -4 4454.55  164.88
   3  -4   4  210.58   11.40
  -3  -4  -4  205.18    8.10
  -3   4  -4  220.48   13.60
  -3   4  -4  195.18    8.30
  -3   4  -4  206.58   10.80
  -3   4  -4  207.78    8.70
   3   4   4  183.78   11.00
   3   4   4  197.08   13.20
  -4  -4  -4   21.30    1.50
   4  -4   4   17.40    4.80
  -4  -4  -4   23.10    2.10
  -4  -4  -4   22.00    1.50
  -4  -4  -4   20.50    1.80
  -4   4  -4   23.40    3.20
   4   4   4   31.50    6.50
  -4   4  -4   21.70    2.00
  -4   4  -4   23.20    1.70
  -4   4  -4   21.40    1.60
  -4   4  -4   21.50    1.90
   4   4   4   26.40    3.40
  -5  -4  -4  104.99    4.80
  -5  -4  -4  107.19    4.80
   5  -4   4  103.29    7.50
  -5  -4  -4  101.49    4.80
  -5  -4  -4  107.29    4.70
  -5  -4  -4  106.99    5.20
  -5  -4  -4  107.19    4.50
  -5  -4  -4  110.29    4.80
  -5   4  -4  109.39    4.80
   5   4   4  110.79    9.60
  -5   4  -4  107.79    5.60
  -5   4  -4  115.19    8.40
  -5   4  -4  102.79    5.10
  -5   4  -4  111.29    5.90
  -5   4  -4  111.19    5.10
  -6  -4  -4    2.30    0.50
  -6  -4  -4    2.90    0.60
  -6  -4  -4    1.40    0.70
  -6  -4  -4    2.10    0.70
  -6  -4  -4    1.70    0.40
  -6  -4  -4    3.30    0.60
  -6   4  -4    1.80    0.60
  -6   4  -4    2.50    1.20
  -6   4  -4    2.20    1.00
  -6   4  -4    3.00    0.80
  -6   4  -4    2.30    0.70
  -6   4  -4    3.00    0.60
  -7  -4  -4   54.39    2.40
  -7  -4  -4   49.30    2.50
  -7   4  -4   56.19    2.90
  -7   4  -4   49.40    2.80
  -7   4  -4   52.29    2.60
  -7  -5   4   44.00    1.90
  -7  -5   4   44.80    2.10
  -7  -5   4   36.80    2.10
  -7  -5   4   44.40    2.10
  -7   5   4   45.00    2.40
  -7   5   4   43.30    2.10
  -6  -5   4   41.50    2.60
  -6  -5   4   44.40    2.40
  -6  -5   4   43.40    2.30
  -6  -5   4   43.50    2.20
  -6  -5   4   40.50    2.30
  -6  -5   4   43.20    2.50
  -6   5   4   40.00    2.50
  -6   5   4   40.60    3.80
  -6   5   4   37.10    2.80
  -6   5   4   43.10    2.60
  -6   5   4   47.00    2.90
  -6   5   4   41.00    2.40
  -5  -5   4   60.69    3.10
  -5  -5   4   58.19    3.80
  -5  -5   4   67.89    3.10
  -5  -5   4   60.99    3.30
  -5  -5   4   58.09    3.20
   5   5  -4   53.39    6.60
  -5   5   4   55.49    5.00
  -5   5   4   63.29    3.60
  -5   5   4   60.99    2.90
  -5   5   4   63.79    4.30
  -5   5   4   62.79    3.70
  -5   5   4   62.39    3.80
  -5   5   4   62.29    3.30
  -4  -5   4   90.09    4.20
  -4  -5   4   94.59    8.00
  -4  -5   4   91.99    4.10
  -4  -5   4   90.09    4.10
  -4  -5   4   89.49    4.30
  -4  -5   4   89.09    4.20
  -4  -5   4   88.39    3.70
  -4  -5   4   87.99    4.20
  -4  -5   4   96.69    4.40
  -4   5   4   93.99    4.80
  -4   5   4   97.29    5.00
  -4   5   4   91.89    4.40
  -4   5   4  104.39    7.10
   4   5  -4   86.99    8.80
   4   5  -4   98.89    8.50
  -4   5   4   93.59    5.20
  -4   5   4   88.89    4.60
  -4   5   4   91.49    4.00
  -3  -5   4  186.98    7.80
  -3  -5   4  197.08    7.60
  -3  -5   4  198.48   11.50
  -3  -5   4  183.38    7.80
  -3  -5   4  189.38    7.90
  -3  -5   4  186.08    7.90
  -3  -5   4  200.88    8.00
  -3  -5   4  199.48    8.00
   3   5  -4  193.88   14.10
  -3   5   4  202.78    8.20
   3   5  -4  204.18   13.00
  -3   5   4  196.98    8.40
  -3   5   4  215.38    8.80
  -3   5   4  200.18    8.70
  -3   5   4  196.78    7.80
  -3   5   4  206.88   11.10
  -3   5   4  200.08    9.00
  -2  -5   4  497.05   19.10
  -2  -5   4  532.85   22.50
  -2  -5   4  506.95   18.80
  -2   5   4  494.55   18.90
   2   5  -4  526.45   26.90
  -2   5   4  528.55   21.70
  -2   5   4  507.85   19.20
   2   5  -4  477.15   24.20
  -1  -5   4  255.87   13.50
  -1  -5   4  267.07   12.60
  -1  -5   4  255.17   10.10
  -1   5   4  292.77   12.60
  -1   5   4  271.27   14.80
  -1   5   4  255.27   12.80
   1   5  -4  262.97   16.60
   1   5  -4  251.27   14.10
   0  -5   4 1427.06   54.79
   0  -5   4 1385.46   52.89
   0   5  -4 1389.86   51.89
   0   5   4 1403.46   52.99
   0   5   4 1385.46   56.99
   0   5  -4 1367.76   59.39
   0   5  -4 1381.66   54.79
   0   5   4 1434.06   54.69
   1  -5   4  539.35   24.00
   1  -5   4  569.34   22.30
  -1   5  -4  520.85   27.50
  -1   5  -4  556.74   22.20
  -1   5  -4  532.55   23.20
   1   5   4  555.04   26.90
   2  -5   4 1378.06   54.79
  -2  -5  -4 1347.17   50.39
   2  -5   4 1407.86   52.39
  -2   5  -4 1447.06   53.59
   2   5   4 1340.37   55.09
   2   5   4 1358.76   58.09
  -2   5  -4 1410.16   58.99
   3  -5   4  493.85   22.50
  -3  -5  -4  441.96   17.80
  -3  -5  -4  460.35   17.90
  -3  -5  -4  454.65   17.90
   3   5   4  497.65   25.50
  -3   5  -4  508.85   19.00
   3   5   4  497.85   22.90
  -3   5  -4  459.55   21.20
  -4  -5  -4  591.04   22.70
  -4  -5  -4  580.04   22.80
  -4  -5  -4  625.84   22.80
  -4  -5  -4  624.24   22.80
  -4  -5  -4  608.14   22.80
   4  -5   4  613.84   27.60
  -4   5  -4  621.64   23.10
  -4   5  -4  639.84   24.10
  -4   5  -4  603.04   23.60
  -4   5  -4  628.64   23.00
  -4   5  -4  563.94   28.10
   4   5   4  611.14   30.80
  -5  -5  -4    0.60    0.30
  -5  -5  -4    0.40    0.30
  -5  -5  -4   -0.20    0.30
  -5  -5  -4    0.50    0.30
  -5  -5  -4    0.50    0.30
  -5   5  -4    1.50    0.60
  -5   5  -4    1.30    1.00
  -5   5  -4    0.50    0.30
  -5   5  -4    0.90    0.50
  -5   5  -4   -0.10    0.30
  -6  -5  -4  203.38    8.00
  -6  -5  -4  215.28    8.10
  -6   5  -4  200.18   11.30
  -6   5  -4  199.58    8.20
  -6   5  -4  190.38    8.60
  -6   5  -4  201.78    7.80
  -6   5  -4  204.48    8.80
  -7  -5  -4   -0.10    0.20
  -7  -5  -4    0.20    0.20
  -7   5  -4    0.30    0.30
  -6  -6   4   95.59    4.30
  -6  -6   4   95.99    4.10
  -6  -6   4   96.49    4.00
  -6  -6   4   97.79    4.20
  -6   6   4   98.09    4.60
  -6   6   4   98.99    4.30
  -6   6   4   92.49    4.30
  -5  -6   4   41.60    2.50
  -5  -6   4   38.10    2.10
  -5  -6   4   38.80    2.10
  -5  -6   4   40.70    2.10
  -5  -6   4   38.50    2.10
  -5  -6   4   40.60    2.30
   5   6  -4   36.40    4.90
  -5   6   4   41.50    2.50
  -5   6   4   39.00    2.70
  -5   6   4   40.10    2.60
  -5   6   4   39.70    2.40
  -5   6   4   38.10    4.40
  -4  -6   4   50.69    2.30
  -4  -6   4   49.20    2.60
  -4  -6   4   53.49    2.90
  -4  -6   4   49.00    2.60
  -4  -6   4   52.49    2.60
  -4  -6   4   46.30    5.70
  -4  -6   4   49.50    2.70
  -4  -6   4   52.49    2.60
  -4   6   4   49.40    3.30
  -4   6   4   48.60    2.90
  -4   6   4   50.59    3.20
   4   6  -4   42.30    6.90
  -4   6   4   50.89    2.90
   4   6  -4   53.19    6.30
  -4   6   4   51.59    2.50
  -4   6   4   52.09    3.20
  -4   6   4   43.40    4.30
  -3  -6   4  423.46   20.60
  -3  -6   4  417.36   15.70
  -3  -6   4  411.96   15.60
  -3  -6   4  420.36   16.00
  -3  -6   4  406.06   15.80
  -3  -6   4  389.46   15.60
  -3   6   4  474.55   21.10
   3   6  -4  416.76   24.80
  -3   6   4  411.86   15.70
  -3   6   4  410.96   16.10
  -3   6   4  385.06   16.40
   3   6  -4  439.06   22.60
  -2  -6   4   18.20    1.20
  -2  -6   4   20.30    1.30
  -2  -6   4   17.50    1.20
  -2  -6   4   14.00    2.70
  -2   6   4   18.90    1.30
  -2   6   4   19.70    2.60
  -2   6   4   17.60    1.40
   2   6  -4   18.90    4.30
   2   6  -4   11.90    4.20
   1  -6  -4   61.79    3.20
  -1  -6   4   62.69    6.00
  -1  -6   4   67.59    3.00
  -1  -6   4   67.79    5.20
  -1   6   4   73.09    5.30
   1   6  -4   62.19    7.90
  -1   6   4   65.89    3.30
  -1   6   4   59.49    7.10
   1   6  -4   66.89    6.50
   0  -6   4    0.90    0.30
   0  -6   4    1.60    1.00
   0  -6   4   -0.70    0.90
   0  -6  -4    2.10    0.60
   0   6   4    0.00    1.40
   0   6   4    0.80    0.70
   0   6  -4    2.10    1.30
   0   6  -4    4.40    2.40
   1  -6   4   51.09    5.20
   1  -6   4   45.40    2.50
  -1  -6  -4   54.09    2.70
  -1   6  -4   57.19    4.20
   1   6   4   52.19    4.10
  -1   6  -4   48.60    7.20
   1   6   4   54.79    6.40
  -1   6  -4   48.60    4.60
   2  -6   4  256.17   10.30
  -2  -6  -4  265.67   10.50
   2  -6   4  275.37   15.10
   2   6   4  278.47   15.20
   2   6   4  279.27   17.90
  -2   6  -4  259.67   18.20
   2   6   4  262.07   12.70
  -2   6  -4  252.87   12.90
  -3  -6  -4  331.77   12.80
   3  -6   4  340.17   17.90
  -3  -6  -4  319.47   12.70
  -3  -6  -4  337.47   12.90
  -3   6  -4  316.57   16.10
  -3   6  -4  343.27   13.90
   3   6   4  330.67   20.70
   3   6   4  331.27   17.80
  -4  -6  -4    5.40    0.70
  -4  -6  -4    4.80    0.70
  -4  -6  -4    4.40    0.80
   4  -6   4    3.00    2.30
  -4  -6  -4    5.80    0.70
  -4  -6  -4    5.20    0.70
  -4   6  -4    5.10    0.80
  -4   6  -4    6.90    2.10
   4   6   4    8.80    3.50
  -4   6  -4    5.80    1.10
   4   6   4    3.70    1.70
  -5  -6  -4   71.59    3.10
  -5  -6  -4   75.29    3.40
  -5  -6  -4   67.39    3.30
  -5   6  -4   69.69    5.80
  -5   6  -4   72.39    3.50
  -5   6  -4   72.89    4.10
  -6  -6  -4   20.60    1.20
  -6  -6  -4   21.20    1.20
  -6   6  -4   18.40    1.50
  -6   6  -4   18.90    1.10
  -6  -7   4    4.70    0.50
  -6  -7   4    5.10    0.50
  -6  -7   4    3.60    0.50
  -6   7   4    4.80    0.50
  -6   7   4    3.20    0.50
  -5  -7   4   17.70    1.20
  -5  -7   4   19.00    1.30
  -5  -7   4   18.50    1.40
  -5  -7   4   18.10    1.20
  -5   7   4   17.70    2.30
  -5   7   4   19.60    1.50
  -5   7   4   17.70    1.50
  -5   7   4   18.20    1.40
  -4  -7   4    0.50    0.20
  -4  -7   4    0.40    0.20
  -4  -7   4    0.20    0.20
  -4  -7   4    0.70    0.40
  -4  -7   4    0.40    0.30
  -4   7   4    1.50    0.50
  -4   7   4   -0.60    0.40
   4   7  -4   -0.80    1.10
  -4   7   4    0.40    0.40
  -4   7   4   -0.20    0.40
  -3  -7   4  216.48   14.10
  -3  -7   4  255.57   10.10
  -3  -7   4  252.67    9.70
  -3  -7   4  246.98    9.70
  -3  -7   4  249.48    9.70
  -3  -7   4  250.97    9.90
   3   7  -4  259.07   18.60
  -3   7   4  259.97   10.20
  -3   7   4  250.37   10.70
  -3   7   4  245.98    9.60
   3   7  -4  252.07   15.90
  -3   7   4  246.48   13.10
  -2  -7   4  113.39    8.30
  -2  -7   4  113.39    5.00
  -2  -7   4  121.19    5.10
  -2  -7   4  119.19    5.10
  -2   7   4  129.39    5.20
   2   7  -4  120.59   12.40
   2   7  -4  124.79   10.00
  -2   7   4  123.59    6.10
  -2   7   4  117.89    8.10
  -2   7   4  124.49    5.50
  -1  -7   4    9.50    0.90
   1  -7  -4    8.60    0.90
  -1  -7   4   12.90    3.40
   1   7  -4    8.10    4.20
  -1   7   4   10.60    4.90
   1   7  -4    6.80    2.70
  -1   7   4    9.20    1.00
   0  -7   4   16.30    1.20
   0  -7   4   21.30    4.80
   0   7   4   19.40    3.20
   0   7   4   15.20    4.70
   0   7  -4   15.60    4.30
   0   7   4   17.80    1.30
   0   7   4   14.90    2.30
   1  -7   4   18.60    3.80
  -1  -7  -4   22.30    1.60
   1  -7   4   21.60    1.40
   1   7   4   23.10    2.70
  -1   7  -4   21.30    6.00
  -1   7  -4   22.20    1.90
  -1   7  -4   27.50    3.40
  -1   7  -4   21.60    2.50
   1   7   4   22.90    3.70
   1   7   4   21.40    5.20
   2  -7   4   41.50    2.10
  -2  -7  -4   34.80    2.00
   2  -7   4   39.40    5.20
  -2  -7  -4   35.90    2.10
  -2  -7  -4   37.70    2.20
  -2   7  -4   19.80    7.60
   2   7   4   32.40    7.10
  -2   7  -4   35.70    2.60
  -2   7  -4   32.80    4.80
   2   7   4   44.70    5.40
   3  -7   4    4.30    2.40
  -3  -7  -4    3.50    0.60
  -3  -7  -4    2.00    0.40
  -3  -7  -4    1.80    0.50
  -3   7  -4    2.70    0.80
   3   7   4    5.40    2.10
   3   7   4    3.10    3.40
   3   7   4    3.00    1.00
  -3   7  -4    0.00    0.80
  -4  -7  -4   53.09    2.70
  -4  -7  -4   52.69    2.50
  -4  -7  -4   55.49    2.70
  -4  -7  -4   53.59    2.60
  -4  -7  -4   51.89    2.60
   4   7   4   47.40    5.10
  -4   7  -4   50.39    4.80
  -4   7  -4   56.69    2.90
  -4   7  -4   50.19    3.30
  -5  -7  -4   10.10    0.70
  -5  -7  -4   10.60    0.90
  -5  -7  -4    9.80    0.80
  -5   7  -4   11.60    2.10
  -5   7  -4    9.40    0.90
  -5   7  -4   10.10    1.20
  -6  -7  -4    0.40    0.20
  -6   7  -4    0.00    0.20
  -5  -8   4    4.00    0.50
  -5  -8   4    4.00    0.60
  -5  -8   4    3.40    0.40
  -5   8   4    2.60    0.50
  -5   8   4    4.10    0.60
  -4  -8   4   10.00    0.80
  -4  -8   4    9.40    0.80
  -4  -8   4   10.00    1.00
  -4  -8   4   10.20    0.80
  -4  -8   4    9.70    0.90
  -4   8   4    9.70    1.00
  -4   8   4   10.40    1.80
  -4   8   4    9.50    1.10
  -3  -8   4    1.30    0.40
  -3  -8   4    0.60    0.30
  -3  -8   4    1.20    0.40
  -3  -8   4    0.50    0.30
  -3  -8   4    1.00    0.40
  -3   8   4    0.70    0.50
  -3   8   4    0.30    0.30
  -3   8   4    1.80    1.20
   3   8  -4    0.30    1.10
  -2  -8   4   31.70    1.60
  -2  -8   4   30.00    1.70
  -2   8   4   27.40    1.90
  -2   8   4   28.20    1.60
  -2   8   4   28.20    3.30
   2   8  -4   24.80    7.40
  -1  -8   4   11.10    0.90
   1  -8  -4   11.60    1.10
  -1  -8   4    9.00    0.90
  -1   8   4   10.40    1.00
  -1   8   4   11.10    1.90
   1   8  -4   13.20    3.30
   1   8  -4   15.30    5.00
  -1   8   4   11.10    1.00
   0  -8  -4    5.20    0.70
   0  -8   4    4.50    2.80
   0   8  -4    2.20    1.70
   0   8   4    4.80    1.40
   0   8   4    4.60    0.70
   0   8   4   -5.60    5.00
   0   8  -4    6.80    4.00
   1  -8   4   30.70    1.90
   1  -8   4   37.10    5.80
  -1  -8  -4   32.50    2.00
   1   8   4   30.10    3.20
  -1   8  -4   39.20    9.40
   1   8   4   27.90    6.50
   1   8   4   31.60    4.40
  -2  -8  -4  198.98    8.00
   2  -8   4  201.48    8.10
  -2  -8  -4  194.48    8.20
  -2  -8  -4  197.98    8.00
   2   8   4  206.48   10.20
  -2   8  -4  206.68    8.90
   2   8   4  214.08   13.30
  -2   8  -4  194.28    8.40
  -3  -8  -4    0.20    0.30
  -3  -8  -4    1.30    0.30
  -3  -8  -4    0.30    0.30
  -3  -8  -4    0.80    0.40
  -3   8  -4    1.10    0.50
  -3   8  -4    1.00    1.30
   3   8   4    0.10    1.40
  -3   8  -4    0.60    0.50
  -4  -8  -4    2.60    0.50
  -4  -8  -4    2.80    0.50
  -4  -8  -4    2.60    0.50
  -4   8  -4    3.70    0.70
  -4   8  -4    3.60    0.80
  -5  -8  -4   32.10    1.50
  -5   8  -4   27.40    1.60
  -5   8  -4   29.50    1.60
  -4  -9   4   59.99    2.50
  -4  -9   4   58.79    2.60
  -4   9   4   53.29    2.70
  -4   9   4   45.20    2.50
  -3  -9   4   46.00    2.30
  -3  -9   4   49.50    2.40
  -3  -9   4   44.90    2.40
  -3   9   4   44.70    2.30
  -3   9   4   41.80    3.00
  -3   9   4   37.00    3.60
  -2  -9   4  273.37   10.50
  -2  -9   4  254.57   10.30
  -2  -9   4  272.17   10.40
  -2  -9   4  271.97   10.10
  -2   9   4  284.37   13.40
  -2   9   4  254.67   11.20
   2   9  -4  246.28   15.10
  -2   9   4  289.17   10.60
  -1  -9   4   58.49    2.60
  -1  -9   4   57.89    2.80
   1  -9  -4   58.79    2.90
  -1   9   4   54.09    4.50
  -1   9   4   53.59    3.10
  -1   9   4   59.29    2.90
   1   9  -4   56.39    5.90
   0  -9   4   26.60    1.70
   0  -9  -4   26.80    1.70
   0  -9   4   27.90    1.50
   0   9   4   27.20    2.90
   0   9  -4   19.40    4.70
  -1  -9  -4    2.30    0.40
  -1  -9  -4    1.80    0.40
  -1  -9  -4    3.40    0.60
   1  -9   4    2.40    0.50
  -2  -9  -4   29.70    1.80
   2  -9   4   30.00    1.70
  -2  -9  -4   31.00    1.60
  -2  -9  -4   30.30    1.60
  -3  -9  -4    0.10    0.30
  -3  -9  -4    0.00    0.30
  -3   9  -4    0.10    0.30
  -4  -9  -4    0.10    0.20
  -4  -9  -4    0.50    0.20
  -4   9  -4    0.10    0.20
  -3 -10   4    1.00    0.30
  -3 -10   4    0.90    0.30
  -3 -10   4    1.30    0.20
  -3  10   4    1.00    0.40
  -3  10   4    0.90    0.30
  -2 -10   4    9.30    0.80
  -2 -10   4    8.90    0.80
  -2 -10   4    8.70    0.70
  -2  10   4    7.70    0.60
  -2  10   4    8.90    1.00
  -1 -10   4   13.30    1.00
  -1 -10   4   14.80    1.10
   1 -10  -4   13.40    1.00
  -1 -10   4   14.20    1.00
  -1  10   4   14.20    1.40
   0 -10  -4    0.20    0.20
   0 -10  -4    0.10    0.30
   0 -10   4    0.10    0.20
   0 -10  -4    0.50    0.20
  -1 -10  -4    9.60    0.70
  -1 -10  -4   10.00    0.90
   1 -10   4   11.00    0.80
  -2 -10  -4   29.00    1.60
  -2 -10  -4   29.00    1.50
   2 -10   4   28.30    1.50
  -2  10  -4   29.00    1.70
  -3 -10  -4    1.40    0.30
  -3 -10  -4    1.10    0.30
  -3  10  -4    1.40    0.30
   0 -11   4    0.30    0.20
   0 -11   4    0.30    0.20
   0 -11   4    0.30    0.20
   0  11  -4    0.20    0.20
   0  11   4    0.30    0.20
  -7   0   5    1.40    0.50
  -7   0   5    1.60    0.60
  -7   0   5    1.80    0.50
  -7   0   5    1.20    0.60
  -7   0   5    1.50    0.60
  -7   0   5    0.50    0.50
  -7   0   5    0.80    0.50
  -7   0   5    1.30    0.50
  -7   0   5    2.00    0.70
  -7   0   5    1.60    0.50
  -7   0   5    1.50    0.50
  -7   0   5    1.60    0.50
  -6   0   5    0.30    0.30
  -6   0   5    1.20    0.60
  -6   0   5    0.10    0.50
  -6   0   5    0.00    0.40
  -6   0   5    0.00    0.40
  -6   0   5   -0.40    0.40
  -6   0   5    1.30    0.70
  -6   0   5    0.20    0.60
  -6   0   5    1.00    0.60
  -5   0   5   10.40    2.70
  -5   0   5    9.50    1.20
  -5   0   5    8.50    1.50
  -5   0   5    8.60    1.20
  -5   0   5    8.40    1.90
  -5   0   5    9.70    1.00
  -5   0   5    9.90    1.90
  -5   0   5    7.30    0.90
  -5   0   5    8.60    1.00
  -5   0   5    9.40    1.20
  -5   0   5    8.00    2.50
  -5   0   5    7.00    1.40
  -4   0   5    0.20    0.20
  -4   0   5    0.30    0.30
  -4   0   5    0.00    0.20
  -4   0   5    0.10    0.30
  -4   0   5   -0.20    0.20
  -4   0   5    1.20    0.80
  -4   0   5    0.30    0.40
  -4   0   5    0.40    0.30
  -4   0   5    0.50    0.30
  -4   0   5    0.70    0.60
  -4   0   5   -0.90    0.50
  -4   0   5   -0.20    0.30
   3   0  -5 3088.59  110.49
   3   0  -5 2914.81  110.59
  -3   0   5 3125.79  112.49
  -3   0   5 3074.59  110.69
   2   0  -5    0.10    0.80
  -2   0   5    0.40    0.30
  -2   0   5   -0.10    0.30
  -1   0   5   61.49    3.90
  -1   0   5   65.39    3.50
   0   0   5    0.90    0.50
   3   0   5 2316.17   87.79
  -5   0  -5   34.30    2.10
  -5   0  -5   36.30    2.30
  -5   0  -5   35.80    1.80
  -5   0  -5   36.70    2.50
   5   0   5   36.90    4.20
  -5   0  -5   34.90    2.50
  -5   0  -5   32.80    2.10
  -5   0  -5   35.20    2.40
  -6   0  -5   -0.30    0.30
  -6   0  -5    0.20    0.30
  -6   0  -5    0.40    0.40
  -6   0  -5    0.00    0.30
  -6   0  -5    0.00    0.30
  -7   0  -5  234.18   10.10
  -7   0  -5  243.28   10.50
  -7   0  -5  246.88    9.80
  -7   0  -5  248.08    9.80
  -7   0  -5  249.58   10.30
  -8  -1   5  113.59    4.60
  -7  -1   5   10.40    1.10
  -7  -1   5   10.10    1.10
  -7  -1   5   11.40    1.30
  -7  -1   5   10.60    1.20
  -7  -1   5   10.40    1.20
  -7  -1   5   10.00    1.30
  -7  -1   5   10.70    1.00
  -7  -1   5   10.60    1.20
  -7  -1   5   11.00    1.10
  -7  -1   5   10.50    1.10
  -7   1   5   11.20    1.50
  -7   1   5   11.30    0.90
  -7   1   5   11.80    1.40
  -7   1   5   12.50    1.20
  -7   1   5   11.30    1.30
  -7   1   5   11.40    1.20
  -7   1   5   11.10    1.30
  -7   1   5   11.90    1.20
  -7   1   5   10.40    1.00
  -7   1   5   11.80    1.50
  -6  -1   5 1166.68   43.50
  -6  -1   5 1161.48   43.60
  -6  -1   5 1132.69   43.70
  -6  -1   5 1188.98   43.70
  -6  -1   5 1175.18   44.70
  -6  -1   5 1191.08   44.40
  -6  -1   5 1160.28   43.40
  -6  -1   5 1161.98   44.00
  -6  -1   5 1180.48   43.90
  -6  -1   5 1184.28   44.10
  -6  -1   5 1269.17   43.70
  -6   1   5 1135.09   43.80
  -6   1   5 1198.28   43.60
  -6   1   5 1199.18   43.40
  -6   1   5 1193.28   43.70
  -6   1   5 1176.08   44.40
  -6   1   5 1224.58   43.80
  -6   1   5 1179.28   43.80
  -6   1   5 1185.58   44.50
  -6   1   5 1183.98   43.50
  -6   1   5 1197.68   44.20
  -5  -1   5  120.59    5.30
  -5  -1   5  112.99    5.20
  -5  -1   5  110.59    5.20
  -5  -1   5  115.89    6.30
  -5  -1   5  117.49    5.10
  -5  -1   5  114.49    9.20
  -5  -1   5  120.79    5.50
  -5  -1   5  116.39    5.80
  -5  -1   5  108.39    6.30
  -5  -1   5  121.29    5.10
  -5  -1   5  114.69    5.10
  -5  -1   5  114.09    5.30
  -5  -1   5  116.69    5.30
  -5  -1   5   91.39    6.90
  -5   1   5  115.99    6.20
  -5   1   5  117.19    5.50
   5   1  -5  112.89    8.20
  -5   1   5  112.59    5.20
  -5   1   5  114.49    5.10
  -5   1   5  122.49    5.70
  -5   1   5  115.69    5.60
  -5   1   5  115.09    5.70
  -5   1   5  113.19    5.30
  -5   1   5  113.59    5.80
  -5   1   5  117.19    5.30
  -5   1   5  122.59    5.40
  -5   1   5  118.99    5.10
  -5   1   5  116.79    5.40
  -5   1   5  122.69    6.00
  -5   1   5  104.99    6.50
  -4  -1   5  643.54   24.40
  -4  -1   5  636.34   24.30
  -4  -1   5  598.04   24.40
  -4  -1   5  676.63   25.40
  -4  -1   5  651.43   24.50
  -4  -1   5  668.43   24.70
  -4  -1   5  616.04   26.60
  -4  -1   5  668.73   24.40
  -4  -1   5  614.94   24.40
  -4  -1   5  661.93   24.20
  -4  -1   5  666.63   24.70
  -4  -1   5  644.14   24.90
  -4  -1   5  675.13   24.30
  -4  -1   5  638.04   27.90
  -4  -1   5  615.94   24.20
  -4   1   5  701.83   25.60
  -4   1   5  652.03   24.20
  -4   1   5  752.22   26.30
  -4   1   5  635.04   24.50
  -4   1   5  684.73   24.20
  -4   1   5  664.83   24.80
  -4   1   5  665.33   24.90
  -4   1   5  646.24   25.80
  -4   1   5  672.63   25.20
  -4   1   5  665.43   25.00
  -4   1   5  572.44   25.00
   3  -1  -5   75.39    4.60
  -3  -1   5   77.29    5.30
  -3   1   5   80.69    5.00
   3   1  -5   77.59    4.60
  -3   1   5   77.59    4.30
   2   1  -5  663.73   26.70
  -2   1   5  691.93   26.30
  -2   1   5  677.53   25.70
  -1  -1   5 4319.17  153.58
  -1   1   5 4177.98  153.78
   0  -1   5 1837.22   68.59
   0   1   5 1867.01   69.09
   1  -1   5   75.99    5.00
   1   1   5   81.79    5.40
  -1   1  -5   74.39    4.30
   2  -1   5  235.68   11.80
   2   1   5  230.18   12.10
  -2   1  -5  242.78   11.00
   3  -1   5   44.90    4.20
  -3   1  -5   41.50    3.90
   3   1   5   39.80    4.30
  -3   1  -5   38.80    4.10
  -4  -1  -5   48.00    2.60
  -4  -1  -5   57.99    3.30
  -4  -1  -5   54.59    2.80
   4  -1   5   61.09    5.40
  -4  -1  -5   53.19    2.60
  -4  -1  -5   55.19    2.80
  -4   1  -5   50.99    2.50
  -4   1  -5   55.99    2.90
  -4   1  -5   54.59    2.80
  -4   1  -5   63.39    5.80
  -4   1  -5   54.49    3.10
   4   1   5   50.29    5.20
  -4   1  -5   51.29    3.20
  -5  -1  -5    3.60    0.60
  -5  -1  -5    3.90    0.80
  -5  -1  -5    3.60    0.80
  -5  -1  -5    3.60    0.80
  -5  -1  -5    2.60    1.00
  -5  -1  -5    3.50    0.70
  -5  -1  -5    3.60    0.80
  -5  -1  -5    3.80    0.50
   5  -1   5    5.00    1.80
  -5   1  -5    4.70    1.00
  -5   1  -5    3.60    0.50
  -5   1  -5    5.40    1.00
  -5   1  -5    4.50    0.80
  -5   1  -5    4.40    0.90
   5   1   5    2.20    1.90
  -6  -1  -5    2.70    0.60
  -6  -1  -5    3.50    0.90
  -6  -1  -5    3.00    0.70
  -6  -1  -5    3.50    0.80
  -6  -1  -5    4.10    0.70
  -6   1  -5    3.20    0.80
  -6   1  -5    1.90    0.80
  -6   1  -5    3.40    0.70
  -6   1  -5    2.30    0.70
  -6   1  -5    4.30    0.80
  -7  -1  -5   44.30    2.20
  -7  -1  -5   41.00    2.30
  -7  -1  -5   41.20    2.60
  -7  -1  -5   42.40    2.70
  -7   1  -5   43.10    2.50
  -7   1  -5   48.00    3.00
  -7   1  -5   44.00    2.50
  -7   1  -5   42.00    2.40
  -8  -2   5    0.20    0.30
  -8  -2   5    0.60    0.30
  -8  -2   5    0.40    0.30
  -7  -2   5    7.90    1.40
  -7  -2   5   10.60    1.00
  -7  -2   5    8.90    1.00
  -7  -2   5    8.70    0.90
  -7  -2   5    9.00    1.00
  -7  -2   5    9.80    1.10
  -7  -2   5   10.50    1.20
  -7  -2   5   10.30    1.20
  -7  -2   5    9.70    1.10
  -7   2   5   10.00    1.40
  -7   2   5    9.30    0.90
  -7   2   5    9.00    1.20
  -7   2   5   10.80    1.60
  -7   2   5   10.40    1.10
  -7   2   5   10.10    0.80
  -7   2   5    7.60    1.20
  -6  -2   5    4.60    0.90
  -6  -2   5    6.70    1.20
  -6  -2   5    6.70    1.30
  -6  -2   5    6.20    1.20
  -6  -2   5    9.80    1.20
  -6  -2   5    7.60    1.00
  -6  -2   5    8.70    1.30
  -6  -2   5    6.90    1.10
  -6  -2   5    7.20    1.10
  -6  -2   5    8.00    1.30
  -6  -2   5    8.10    1.20
  -6   2   5    7.10    1.50
  -6   2   5    7.50    0.90
  -6   2   5    9.30    1.90
  -6   2   5    5.50    1.40
  -6   2   5    5.90    1.80
  -6   2   5    7.80    1.80
  -6   2   5    6.70    1.40
  -6   2   5    4.50    1.00
  -6   2   5    9.90    1.40
  -6   2   5    4.50    1.20
  -6   2   5    4.50    1.10
  -6   2   5    8.30    1.10
  -6   2   5    6.50    0.90
  -6   2   5    4.80    1.60
  -5  -2   5   56.39    3.20
  -5  -2   5   53.99    3.10
  -5  -2   5   53.59    3.40
  -5  -2   5   57.19    3.00
  -5  -2   5   55.79    3.60
  -5  -2   5   55.89    3.00
  -5  -2   5   54.79    3.10
  -5  -2   5   53.49    3.00
  -5  -2   5   53.69    2.90
  -5  -2   5   53.79    3.20
  -5  -2   5   55.39    3.10
  -5  -2   5   56.99    3.60
  -5  -2   5   57.29    3.20
  -5  -2   5   57.49    6.00
  -5  -2   5   57.19    3.00
  -5   2   5   65.79    3.70
  -5   2   5   53.29    4.30
  -5   2   5   58.99    4.00
  -5   2   5   56.79    3.40
  -5   2   5   56.79    2.80
  -5   2   5   60.79    3.70
  -5   2   5   56.89    3.10
  -5   2   5   57.79    3.70
  -5   2   5   64.69    3.20
  -5   2   5   57.49    2.90
  -5   2   5   55.09    3.00
  -5   2   5   59.79    3.50
  -5   2   5   60.49    3.40
   5   2  -5   54.39    5.70
  -5   2   5   57.89    3.30
  -5   2   5   57.09    3.10
  -4  -2   5   86.59    4.60
  -4  -2   5   85.29    3.90
  -4  -2   5   84.59    4.00
  -4  -2   5   82.79    3.80
  -4  -2   5   81.19    4.00
  -4  -2   5   79.09    4.30
  -4  -2   5   83.19    4.40
  -4  -2   5   77.99    4.00
  -4  -2   5   81.99    3.90
  -4  -2   5   78.09    3.90
  -4  -2   5   81.09    3.70
  -4  -2   5   80.59    3.80
  -4  -2   5   77.79    3.70
  -4  -2   5   76.39    3.70
  -4  -2   5   83.99    6.60
  -4   2   5   81.69    4.20
   4   2  -5   83.09    5.10
  -4   2   5   78.29    5.10
  -4   2   5   82.99    3.70
  -4   2   5   77.29    3.90
  -4   2   5   91.69    5.90
  -4   2   5   87.79    4.00
  -4   2   5   81.29    4.40
  -4   2   5   80.19    4.70
  -4   2   5   83.49    4.10
  -4   2   5   85.29    3.90
  -4   2   5   83.79    3.70
  -4   2   5   78.39    3.80
  -4   2   5   83.09    3.90
  -4   2   5   81.69    4.20
  -4   2   5   81.29    4.20
  -4   2   5   85.09    4.50
  -3  -2   5    1.00    0.70
  -3   2   5    1.00    0.70
   3   2  -5   -0.60    0.70
  -3   2   5    0.30    0.30
  -2  -2   5 4105.39  148.39
  -2   2   5 4312.47  148.99
   2   2  -5 3924.51  150.98
  -1  -2   5    4.70    1.20
  -1  -2   5    5.70    1.10
  -1   2   5    7.70    1.20
  -1   2   5    6.10    0.90
   0  -2   5  784.62   33.90
   0  -2   5  851.21   33.50
   0   2   5  936.31   34.80
   0   2  -5  910.01   35.10
   1  -2   5   97.89    5.90
   1   2   5   98.79    5.50
   1   2   5   98.79    6.60
  -1   2  -5  101.19    5.20
  -1   2  -5   99.49    6.70
   2  -2   5   36.80    3.50
   2   2   5   33.30    2.90
  -2   2  -5   38.20    3.10
   2   2   5   36.90    4.00
  -2   2  -5   36.40    4.00
   3  -2   5  645.64   27.40
  -3   2  -5  614.04   28.20
   3   2   5  671.43   28.90
  -3   2  -5  640.14   26.80
  -4  -2  -5  288.47   11.50
  -4  -2  -5  292.57   11.90
  -4  -2  -5  300.77   11.60
   4  -2   5  284.67   15.10
  -4  -2  -5  282.97   11.30
  -4  -2  -5  290.37   11.40
  -4   2  -5  304.57   12.20
  -4   2  -5  273.97   12.20
   4   2   5  295.97   16.40
  -4   2  -5  343.37   16.80
  -4   2  -5  303.47   11.60
  -4   2  -5  297.27   11.70
  -4   2  -5  290.97   11.40
  -5  -2  -5  210.88    8.40
  -5  -2  -5  211.58    9.30
  -5  -2  -5  213.18    8.60
   5  -2   5  227.08   12.40
  -5  -2  -5  215.58    8.90
  -5  -2  -5  212.98    8.80
  -5   2  -5  214.28    8.60
  -5   2  -5  232.68    9.10
  -5   2  -5  208.68    8.80
   5   2   5  201.88   13.00
  -5   2  -5  224.28   15.00
  -5   2  -5  227.78    9.00
  -5   2  -5  216.28    9.60
  -6  -2  -5    6.80    0.90
  -6  -2  -5    5.90    1.10
  -6  -2  -5    7.60    0.90
  -6  -2  -5    7.50    0.90
  -6   2  -5    7.50    1.10
  -6   2  -5    7.60    1.00
  -6   2  -5    7.30    1.00
  -6   2  -5    6.60    1.20
  -7  -2  -5   39.10    2.40
  -7  -2  -5   41.40    2.10
  -7  -2  -5   41.70    2.30
  -7  -2  -5   41.30    2.20
  -7   2  -5   42.70    2.70
  -7   2  -5   44.60    2.50
  -7   2  -5   39.00    2.20
  -7  -3   5   41.50    2.30
  -7  -3   5   37.50    2.20
  -7  -3   5   41.40    2.20
  -7  -3   5   41.50    2.10
  -7  -3   5   31.10    3.00
  -7  -3   5   40.10    2.20
  -7   3   5   40.00    2.30
  -7   3   5   37.10    2.10
  -7   3   5   40.30    2.50
  -7   3   5   38.60    3.10
  -7   3   5   32.00    2.70
  -6  -3   5  138.59    6.30
  -6  -3   5  131.39    5.80
  -6  -3   5  131.89    6.10
  -6  -3   5  133.89    6.10
  -6  -3   5  129.49    5.90
  -6  -3   5  129.79    6.00
  -6  -3   5  137.09    5.90
  -6  -3   5  129.89    6.30
  -6  -3   5  133.39    5.80
  -6  -3   5  145.89    6.00
  -6   3   5  140.09    7.20
  -6   3   5  137.39    5.70
  -6   3   5  134.89    6.80
  -6   3   5  140.89    5.70
  -6   3   5  109.19   10.20
  -6   3   5  131.59    6.00
  -6   3   5  135.59    6.40
  -6   3   5  140.19    6.40
  -6   3   5  145.99    6.90
  -5  -3   5  180.78    7.80
  -5  -3   5  188.98    7.80
  -5  -3   5  178.38    8.40
  -5  -3   5  187.68    8.00
  -5  -3   5  183.58    7.90
  -5  -3   5  181.68    7.90
  -5  -3   5  182.68    7.70
  -5  -3   5  169.78   12.00
  -5  -3   5  185.88    7.70
  -5  -3   5  195.08    8.10
  -5  -3   5  195.28    7.90
  -5  -3   5  190.88    7.80
  -5   3   5  189.68    7.60
  -5   3   5  184.68    8.30
   5   3  -5  165.88   11.60
  -5   3   5  186.08    7.90
  -5   3   5  188.98    8.70
  -5   3   5  176.68   10.10
  -5   3   5  188.08    7.90
  -5   3   5  187.58    7.90
  -5   3   5  188.28    7.80
  -5   3   5  188.78    8.40
  -5   3   5  195.38    8.80
  -5   3   5  190.18    8.40
  -5   3   5  188.78    9.10
  -5   3   5  191.98    7.60
  -4  -3   5   67.79    3.40
  -4  -3   5   70.09    3.90
  -4  -3   5   66.89    3.90
  -4  -3   5   69.09    3.40
  -4  -3   5   64.49    3.40
  -4  -3   5   70.59    6.10
  -4  -3   5   65.59    3.40
  -4  -3   5   63.49    3.20
  -4  -3   5   64.39    3.30
  -4  -3   5   68.59    3.20
  -4  -3   5   69.09    3.30
  -4  -3   5   65.09    3.50
  -4  -3   5   70.49    3.30
  -4   3   5   63.09    3.70
  -4   3   5   70.09    4.30
  -4   3   5   65.79    3.30
   4   3  -5   70.59    6.00
  -4   3   5   67.89    3.40
  -4   3   5   73.09    3.50
  -4   3   5   73.69    3.20
  -4   3   5   68.29    4.90
  -4   3   5   70.59    3.40
  -4   3   5   70.49    3.80
  -4   3   5   68.49    3.20
  -4   3   5   69.69    3.60
  -4   3   5   69.49    4.00
  -4   3   5   70.89    4.00
  -4   3   5   65.29    3.80
  -4   3   5   69.09    3.80
   4   3  -5   64.79    6.30
  -3  -3   5    0.30    0.60
  -3   3   5    2.00    0.80
  -3   3   5    1.00    0.60
   3   3  -5   -0.60    0.90
  -2  -3   5   57.59    4.20
  -2  -3   5   60.89    4.60
  -2   3   5   70.09    3.50
   2   3  -5   60.29    5.50
  -2   3   5   61.39    4.00
  -1  -3   5    0.30    0.40
  -1  -3   5    0.30    0.50
  -1   3   5    0.40    0.30
  -1   3   5   -0.10    0.20
  -1   3   5   -0.70    0.70
   1   3  -5    0.50    0.70
   0  -3   5  770.52   31.20
   0  -3   5  829.02   31.30
   0   3   5  795.72   32.60
   0   3  -5  782.72   29.60
   0   3  -5  773.92   33.30
   1  -3   5 4632.74  167.78
   1  -3   5 4586.74  167.48
  -1   3  -5 4770.32  170.08
   1   3   5 4587.64  169.28
   1   3   5 4338.17  167.18
  -2   3  -5 9999.00  364.26
   3  -3   5  174.68   10.10
   3   3   5  171.88   11.50
  -3   3  -5  168.38   11.50
  -3   3  -5  170.48    7.50
   3   3   5  180.78    9.60
  -3   3  -5  179.98    7.20
  -3   3  -5  174.78    9.70
  -4  -3  -5  761.22   28.90
  -4  -3  -5  773.12   29.40
  -4  -3  -5  788.92   29.00
  -4  -3  -5  756.82   28.80
  -4  -3  -5  759.42   28.80
   4  -3   5  779.62   33.20
   4   3   5  764.82   35.40
  -4   3  -5  792.12   29.20
  -4   3  -5  785.42   29.00
  -4   3  -5  801.62   28.90
  -4   3  -5  869.91   34.50
  -4   3  -5  742.33   29.00
  -4   3  -5  786.92   29.60
  -5  -3  -5  519.65   19.70
   5  -3   5  525.75   23.90
  -5  -3  -5  533.75   19.90
  -5  -3  -5  528.25   20.10
  -5  -3  -5  525.15   20.10
  -5  -3  -5  523.65   20.60
  -5   3  -5  548.65   19.90
  -5   3  -5  561.24   25.50
  -5   3  -5  535.05   20.30
  -5   3  -5  509.05   19.90
  -5   3  -5  547.75   20.40
  -5   3  -5  520.15   20.90
   5   3   5  513.45   26.20
  -6  -3  -5   46.50    2.80
  -6  -3  -5   46.00    2.60
  -6  -3  -5   46.00    2.50
  -6  -3  -5   46.70    2.40
  -6   3  -5   42.60    3.00
  -6   3  -5   48.40    2.70
  -6   3  -5   43.50    3.00
  -6   3  -5   42.20    2.60
  -7  -3  -5    2.90    0.60
  -7  -3  -5    4.90    0.70
  -7  -3  -5    3.30    0.50
  -7  -3  -5    4.70    0.60
  -7   3  -5    3.40    0.80
  -7   3  -5    3.40    0.60
  -7   3  -5    3.40    0.70
  -7  -4   5   24.40    1.50
  -7  -4   5   22.70    1.40
  -7  -4   5   24.30    1.40
  -7  -4   5   26.20    1.70
  -7   4   5   24.60    1.40
  -7   4   5   23.90    1.70
  -7   4   5   19.40    1.50
  -7   4   5   23.00    1.50
  -7   4   5   22.90    1.80
  -6  -4   5   71.19    3.50
  -6  -4   5   70.69    3.50
  -6  -4   5   70.19    3.40
  -6  -4   5   71.49    3.60
  -6  -4   5   70.79    3.40
  -6  -4   5   69.59    3.50
  -6  -4   5   72.59    3.80
  -6   4   5   64.19    4.30
  -6   4   5   65.79    5.10
  -6   4   5   71.29    4.10
  -6   4   5   70.29    3.90
  -6   4   5   73.49    3.60
  -6   4   5   76.79    3.20
  -5  -4   5  137.89    6.10
  -5  -4   5  140.49    6.00
  -5  -4   5  102.09   13.60
  -5  -4   5  136.49    6.00
  -5  -4   5  138.19    6.20
  -5  -4   5  136.79    5.90
  -5  -4   5  140.99    6.10
  -5  -4   5  129.99    5.80
  -5  -4   5  144.59    6.10
  -5   4   5  146.09    7.30
  -5   4   5  136.19    8.30
  -5   4   5  134.59    6.50
  -5   4   5  141.79    6.90
  -5   4   5  135.69    5.80
  -5   4   5  138.69    6.50
  -5   4   5  142.19    5.80
  -5   4   5  144.39    7.00
   5   4  -5  137.39   10.30
  -4  -4   5    2.70    0.70
  -4  -4   5    1.90    0.50
  -4  -4   5    2.40    0.50
  -4  -4   5    1.90    0.60
  -4  -4   5    1.90    0.50
  -4  -4   5    4.20    1.80
  -4  -4   5    2.30    0.50
  -4   4   5    3.80    1.00
  -4   4   5    3.80    0.90
   4   4  -5    1.60    0.90
  -4   4   5    2.50    0.60
  -4   4   5    3.70    0.60
   4   4  -5    3.00    1.80
  -4   4   5    3.10    0.90
  -4   4   5    2.80    1.10
  -4   4   5    3.60    0.60
  -4   4   5    2.20    0.70
  -4   4   5    2.40    1.40
  -3  -4   5    1.60    0.40
  -3  -4   5    1.60    0.40
  -3  -4   5    0.80    0.30
  -3  -4   5    1.60    0.50
  -3  -4   5    0.30    0.80
  -3  -4   5    1.50    0.50
  -3  -4   5    1.10    0.30
  -3  -4   5    2.70    0.50
  -3   4   5    0.40    0.40
  -3   4   5    1.00    0.70
   3   4  -5   -2.10    1.40
  -3   4   5    3.80    1.20
   3   4  -5    2.60    1.50
  -3   4   5    0.10    0.40
  -3   4   5    0.70    0.30
  -3   4   5    0.70    0.40
  -3   4   5    1.90    0.60
  -2  -4   5    6.10    1.50
   2   4  -5    2.10    1.50
  -2   4   5    0.90    0.60
  -1  -4   5   96.89    6.00
  -1  -4   5  102.19    6.20
  -1   4   5   90.19    5.40
   1   4  -5   95.29    8.00
  -1   4   5   89.19    6.70
   0  -4   5   88.99    5.70
   0  -4   5   75.79    5.10
   0   4  -5   84.29    7.40
   0   4  -5   69.79    4.30
   0   4   5   92.09    6.00
   0   4   5   75.99    6.50
   1  -4   5  308.27   14.60
   1  -4   5  287.37   13.90
  -1   4  -5  293.87   17.00
  -1   4  -5  313.17   14.10
  -1   4  -5  315.97   13.20
   1   4   5  310.87   16.50
   1   4   5  294.87   14.60
   2  -4   5  764.42   32.10
   2  -4   5  798.02   32.00
  -2  -4  -5  759.32   28.60
  -2   4  -5  821.82   35.70
  -2   4  -5  733.93   28.70
   2   4   5  669.23   31.60
   2   4   5  830.22   35.20
  -2   4  -5  834.72   31.20
  -3  -4  -5  292.17   11.30
   3  -4   5  297.87   14.90
   3   4   5  262.37   14.30
   3   4   5  288.27   17.20
  -3   4  -5  280.27   11.50
  -3   4  -5  311.67   17.60
  -3   4  -5  298.97   14.40
   4  -4   5   93.29    7.40
  -4  -4  -5   95.59    4.40
  -4  -4  -5   99.39    4.50
  -4  -4  -5   95.19    4.70
  -4  -4  -5  102.89    4.40
  -4  -4  -5   98.79    4.40
  -4   4  -5   98.89    5.10
   4   4   5  101.09    7.00
  -4   4  -5  100.39    4.70
   4   4   5   98.49    9.10
  -4   4  -5  101.39    4.70
  -4   4  -5   99.69    5.30
  -4   4  -5   95.19    7.30
  -4   4  -5  104.49    4.70
  -5  -4  -5   15.10    1.80
  -5  -4  -5   13.80    1.00
   5  -4   5   19.30    4.80
  -5  -4  -5   16.70    1.30
  -5  -4  -5   14.10    1.50
  -5   4  -5   15.30    1.80
  -5   4  -5   15.00    1.30
   5   4   5   10.60    4.00
  -5   4  -5   14.60    1.40
  -5   4  -5   10.70    2.70
  -5   4  -5   14.00    1.60
  -6  -4  -5  164.68    6.80
  -6  -4  -5  146.59    6.40
  -6  -4  -5  165.98    6.50
  -6  -4  -5  150.78    6.70
  -6   4  -5  170.28    7.50
  -6   4  -5  163.68    7.30
  -7  -4  -5   49.90    2.20
  -7  -4  -5   46.00    2.00
  -7   4  -5   43.90    2.20
  -7   4  -5   39.90    2.40
  -7   4  -5   40.00    2.40
  -7  -5   5    2.60    0.40
  -7  -5   5    1.60    0.40
  -7  -5   5    2.90    0.40
  -7  -5   5    3.10    0.40
  -7   5   5    2.70    0.60
  -7   5   5    3.00    0.40
  -7   5   5    2.00    0.40
  -6  -5   5   16.30    1.20
  -6  -5   5   16.40    1.50
  -6  -5   5   15.50    1.10
  -6  -5   5   14.00    1.20
  -6  -5   5   14.30    1.20
  -6  -5   5   14.80    1.20
  -6   5   5   15.10    1.30
  -6   5   5   14.10    1.20
  -6   5   5   15.10    1.50
  -6   5   5   12.90    1.60
  -6   5   5   16.30    2.80
  -6   5   5   15.80    1.30
  -6   5   5   15.70    1.40
  -5  -5   5   77.99    3.80
  -5  -5   5   76.59    4.00
  -5  -5   5   75.49    3.60
  -5  -5   5   79.69    3.80
  -5  -5   5   77.49    3.70
  -5  -5   5   79.49    3.90
   5   5  -5   74.79    7.20
  -5   5   5   74.69    4.10
  -5   5   5   77.09    3.90
  -5   5   5   83.19    6.00
  -5   5   5   76.59    3.50
  -5   5   5   80.79    4.40
  -5   5   5   75.39    4.60
  -5   5   5   74.89    4.20
  -4  -5   5  224.48    8.60
  -4  -5   5  218.88    8.50
  -4  -5   5  211.98    8.70
  -4  -5   5  211.88    8.60
  -4  -5   5  206.38    8.10
  -4  -5   5  217.28    8.70
  -4  -5   5  212.88    8.80
  -4  -5   5  218.28    8.70
  -4   5   5  218.58    9.90
  -4   5   5  201.28   11.90
  -4   5   5  216.78    8.90
  -4   5   5  205.18    9.30
  -4   5   5  215.88    9.20
   4   5  -5  193.18   14.10
  -4   5   5  216.18    8.50
  -4   5   5  216.68    9.50
   4   5  -5  216.18   14.30
  -3  -5   5   14.40    2.50
  -3  -5   5   12.80    0.90
  -3  -5   5   11.90    1.10
  -3  -5   5   10.10    1.00
  -3  -5   5   10.20    0.90
  -3  -5   5   10.00    0.90
  -3  -5   5   10.70    0.90
  -3  -5   5   10.40    1.00
  -3  -5   5   10.80    1.00
  -3   5   5   11.00    1.30
  -3   5   5   11.00    1.50
  -3   5   5   13.60    1.40
   3   5  -5   23.80    5.20
  -3   5   5   10.70    0.90
  -3   5   5   14.00    1.20
  -3   5   5   11.10    1.20
  -3   5   5   12.00    2.00
   3   5  -5   12.20    3.20
  -2  -5   5    0.70    0.30
  -2  -5   5    0.40    0.20
  -2  -5   5   -0.10    1.60
  -2  -5   5    0.30    0.20
  -2  -5   5    1.50    0.60
  -2  -5   5    1.40    0.90
  -2   5   5    0.60    0.50
  -2   5   5    0.40    0.50
   2   5  -5    2.20    1.60
  -2   5   5    0.40    0.40
   2   5  -5    0.50    1.00
  -1  -5   5  106.89    7.40
   1   5  -5  103.89    8.00
  -1   5   5  111.89    6.60
  -1   5   5  104.89    8.10
   1   5  -5  108.89    9.80
   0  -5   5    9.30    1.60
   0  -5   5    5.80    1.70
   0  -5   5    8.30    0.80
   0   5   5    7.90    1.90
   0   5   5    9.60    2.60
   0   5   5    7.60    1.90
   0   5  -5    6.20    2.30
   0   5  -5   11.80    2.00
   1  -5   5  472.75   18.20
   1  -5   5  495.65   22.30
   1  -5   5  499.05   20.70
  -1  -5  -5  474.55   18.50
  -1   5  -5  509.65   26.20
   1   5   5  495.95   24.90
   1   5   5  473.55   22.40
  -1   5  -5  508.95   20.40
  -1   5  -5  490.65   21.50
  -2  -5  -5    6.10    0.80
  -2   5  -5    7.40    1.90
  -2   5  -5    3.20    2.60
   3  -5   5 1459.05   58.59
  -3   5  -5 1329.67   54.39
   3   5   5 1429.46   61.89
   3   5   5 1354.56   55.59
  -4  -5  -5    4.60    0.80
   4  -5   5    0.50    1.50
  -4  -5  -5    3.00    0.60
  -4   5  -5    3.40    0.90
  -4   5  -5    5.30    0.90
  -4   5  -5    2.50    1.30
  -4   5  -5    4.50    0.80
   4   5   5    3.60    1.70
   4   5   5    1.50    2.30
  -4   5  -5    5.60    1.20
  -6  -5  -5    4.60    0.60
  -6   5  -5    4.20    0.70
  -6   5  -5    5.00    1.00
  -6   5  -5    3.50    0.80
  -7  -5  -5    0.10    0.20
  -7   5  -5    0.50    0.30
  -6  -6   5    5.10    0.60
  -6  -6   5    4.70    0.70
  -6  -6   5    5.10    0.70
  -6  -6   5    5.20    0.60
  -6   6   5    5.00    0.70
  -6   6   5    4.90    0.70
  -6   6   5    3.50    0.70
  -5  -6   5    7.80    0.80
  -5  -6   5    6.70    0.70
  -5  -6   5    6.80    0.80
  -5  -6   5    7.50    1.00
  -5  -6   5    6.60    0.80
  -5  -6   5    6.90    0.70
  -5   6   5    7.50    1.80
  -5   6   5    8.70    1.10
  -5   6   5    7.40    0.80
  -5   6   5    6.90    1.00
  -5   6   5    7.20    0.90
   5   6  -5    6.40    2.50
  -4  -6   5  167.78    7.00
  -4  -6   5  163.68    6.70
  -4  -6   5  162.98    6.80
  -4  -6   5  154.38    6.20
  -4  -6   5  155.88    6.70
  -4  -6   5  162.18    6.60
  -4  -6   5  175.58   11.80
  -4  -6   5  158.18    6.70
   4   6  -5  155.68   13.50
  -4   6   5  166.88    6.50
  -4   6   5  151.58    6.90
  -4   6   5  157.18    9.50
   4   6  -5  169.78   12.10
  -4   6   5  159.08    7.40
  -4   6   5  160.68    7.40
  -3  -6   5    1.70    0.50
  -3  -6   5    1.40    0.40
  -3  -6   5    1.10    0.30
  -3  -6   5    1.40    0.30
  -3  -6   5    3.00    1.80
  -3  -6   5    1.80    0.50
  -3  -6   5    1.70    0.40
  -3   6   5    3.30    0.70
  -3   6   5    1.00    0.40
  -3   6   5    1.60    0.60
  -3   6   5    2.20    1.60
   3   6  -5   -0.60    2.80
   3   6  -5    1.00    1.40
  -3   6   5    1.40    0.60
  -2  -6   5 1786.12   67.39
  -2  -6   5 1828.22   67.59
  -2  -6   5 2024.50   68.09
  -2  -6   5 1928.21   72.39
  -2   6   5 1594.44   69.79
  -2   6   5 1918.31   71.89
   2   6  -5 1943.01   90.79
   2   6  -5 1937.01   75.59
  -1  -6   5   58.29    6.10
  -1  -6   5   58.19    2.80
  -1  -6   5   65.39    5.20
  -1   6   5   60.99    3.10
   1   6  -5   67.49    8.10
   1   6  -5   60.79    6.20
  -1   6   5   58.79    6.60
  -1   6   5   63.09    5.20
   0  -6   5  109.99    6.90
   0  -6   5  114.69    8.60
   0  -6  -5  113.49    5.10
   0  -6   5  114.09    4.90
   0   6   5  126.19    8.70
   0   6   5  117.29    7.10
   0   6   5  109.79    9.60
   0   6  -5  122.89    8.60
   0   6  -5  113.39   11.10
   1  -6   5  424.66   21.10
  -1  -6  -5  435.26   16.30
   1  -6   5  415.76   16.00
  -1   6  -5  443.66   25.60
   1   6   5  433.96   23.80
  -1   6  -5  433.46   19.80
  -1   6  -5  388.16   19.20
   1   6   5  465.85   21.60
   1   6   5  403.86   18.70
   2  -6   5  729.23   32.50
   2  -6   5  697.03   26.70
  -2  -6  -5  737.83   27.00
  -2  -6  -5  666.53   26.70
  -2   6  -5  730.13   37.10
  -2   6  -5  720.03   29.80
   2   6   5  748.13   36.00
   2   6   5  768.22   32.60
  -3  -6  -5  247.38    9.70
   3  -6   5  229.78   14.20
  -3   6  -5  248.68   10.60
   3   6   5  230.18   14.00
  -3   6  -5  241.28   13.00
   3   6   5  242.08   16.90
  -4  -6  -5   32.20    2.30
  -4  -6  -5   31.00    2.40
  -4  -6  -5   36.40    2.50
  -4   6  -5   35.70    4.00
  -4   6  -5   36.40    2.20
  -5  -6  -5   26.30    1.60
  -5  -6  -5   23.60    1.50
  -5  -6  -5   25.40    1.40
  -5   6  -5   25.30    3.20
  -5   6  -5   24.30    1.50
  -5   6  -5   23.70    2.00
  -6  -6  -5    4.30    0.50
  -6  -6  -5    5.00    0.50
  -6   6  -5    3.40    0.60
  -6  -7   5    4.80    0.60
  -6  -7   5    6.00    0.60
  -6   7   5    5.20    0.50
  -6   7   5    4.50    0.50
  -5  -7   5  154.68    6.10
  -5  -7   5  174.68    6.70
  -5  -7   5  151.68    6.30
  -5  -7   5  153.28    6.10
  -5   7   5  141.99    7.40
  -5   7   5  157.08    6.50
  -5   7   5  147.99    6.40
  -5   7   5  150.18    9.10
  -4  -7   5   79.89    3.80
  -4  -7   5   71.69    3.40
  -4  -7   5   72.09    3.50
  -4  -7   5   72.49    3.00
  -4  -7   5   75.69    3.30
  -4   7   5   75.89    3.40
  -4   7   5   74.89    4.00
   4   7  -5   68.09    7.10
  -4   7   5   53.89    6.90
  -3  -7   5   12.10    1.20
  -3  -7   5   11.00    0.90
  -3  -7   5   11.60    1.20
  -3  -7   5   10.20    1.00
  -3  -7   5   12.70    1.20
  -3   7   5   14.30    1.20
  -3   7   5   11.10    1.00
  -3   7   5   12.10    2.20
   3   7  -5   23.80    6.40
   3   7  -5    8.00    2.70
  -3   7   5   12.80    1.50
  -2  -7   5   -0.30    1.90
  -2  -7   5    0.00    0.20
  -2  -7   5   -0.20    0.20
  -2  -7   5    0.00    0.20
  -2   7   5    0.20    0.30
  -2   7   5    0.30    0.40
   2   7  -5   -1.20    3.00
  -2   7   5   -0.20    0.30
  -2   7   5    0.60    0.50
   2   7  -5   -0.20    0.80
  -1  -7   5  202.18   14.10
   1  -7  -5  202.08    8.60
  -1  -7   5  212.18    8.30
  -1   7   5  207.38    8.50
   1   7  -5  225.88   17.10
   1   7  -5  230.78   13.80
  -1   7   5  188.48   11.00
   0  -7   5   37.80    2.10
   0  -7   5   36.90    5.60
   0  -7  -5   36.30    2.30
   0   7   5   37.90    3.70
   0   7  -5   40.60    7.60
   0   7  -5   41.20    4.80
   0   7   5   40.80    6.70
   1  -7   5   29.50    1.80
  -1  -7  -5   27.60    1.90
   1  -7   5   29.20    4.80
   1   7   5   28.10    5.70
  -1   7  -5   28.80    3.70
   1   7   5   30.40    3.20
  -1   7  -5   29.60    7.70
   1   7   5   25.90    4.20
   2  -7   5    2.00    0.40
  -2  -7  -5    3.40    0.70
  -2  -7  -5    2.50    0.50
   2  -7   5    3.40    2.00
  -2  -7  -5    2.60    0.50
   2   7   5    1.60    1.30
  -2   7  -5    4.00    1.40
   2   7   5    1.20    2.80
   2   7   5    2.40    1.20
  -2   7  -5    3.40    0.90
  -2   7  -5   -6.80   11.30
  -3  -7  -5  188.28    7.80
   3  -7   5  178.58    7.30
  -3   7  -5  192.98    8.80
   3   7   5  186.98    9.60
   3   7   5  145.89   15.60
  -3   7  -5  184.68   10.40
  -4  -7  -5   68.99    3.30
  -4  -7  -5   70.39    3.30
  -4  -7  -5   74.39    3.40
  -4   7  -5   74.09    3.50
  -4   7  -5   68.29    5.50
  -4   7  -5   70.49    4.00
  -5  -7  -5    0.70    0.30
  -5  -7  -5    0.20    0.20
  -5  -7  -5    0.30    0.20
  -5   7  -5    0.30    0.20
  -5   7  -5    0.20    0.30
  -6  -7  -5   10.60    0.70
  -6   7  -5   10.60    0.80
  -5  -8   5  137.89    5.40
  -5  -8   5  146.19    5.40
  -5   8   5  125.99    5.40
  -5   8   5  122.79    5.50
  -4  -8   5    2.40    0.30
  -4  -8   5    2.30    0.50
  -4  -8   5    2.90    0.70
  -4  -8   5    2.50    0.40
  -4  -8   5    2.30    0.50
  -4   8   5    1.70    0.90
  -4   8   5    3.30    0.70
  -4   8   5    2.10    0.60
  -3  -8   5  273.57   11.00
  -3  -8   5  291.17   11.30
  -3  -8   5  290.57   10.80
  -3  -8   5  286.77   10.80
  -3   8   5  295.97   11.90
  -3   8   5  282.87   11.20
  -3   8   5  278.87   14.10
   3   8  -5  260.97   16.00
  -2  -8   5  148.39    6.00
  -2  -8   5  150.28    6.00
  -2  -8   5  146.79    6.10
  -2  -8   5  153.78    6.40
  -2   8   5  127.79    8.40
   2   8  -5  150.28   11.00
  -2   8   5  144.19    6.20
  -2   8   5  142.09    7.00
  -2   8   5  141.99    5.90
  -1  -8   5   80.79    3.90
   1  -8  -5   85.79    4.20
  -1  -8   5   89.29    3.90
   1   8  -5   89.89    7.90
  -1   8   5   84.69    4.10
  -1   8   5   85.19    6.20
   0  -8   5   83.79    3.80
   0  -8  -5   83.99    4.00
   0   8  -5   73.79   15.10
   0   8   5   80.79    5.90
   0   8  -5   80.29    7.10
  -1  -8  -5   28.00    2.30
   1   8   5   28.60    3.10
   2  -8   5   25.00    1.60
  -2  -8  -5   24.10    1.50
  -2  -8  -5   23.70    1.70
   2   8   5   24.50    3.80
  -2   8  -5   25.50    1.90
   2   8   5   26.70    2.90
   3  -8   5    0.00    0.40
  -3  -8  -5    0.30    0.30
  -3  -8  -5    0.40    0.30
  -3  -8  -5    1.00    0.40
  -3   8  -5    0.40    0.40
  -3   8  -5    0.40    0.30
  -4  -8  -5    1.70    0.50
  -4  -8  -5    2.00    0.50
  -4  -8  -5    1.60    0.30
  -4   8  -5    1.80    0.40
  -4   8  -5    1.50    0.50
  -5  -8  -5   20.40    1.10
  -5   8  -5   13.00    1.30
  -5   8  -5   16.10    0.90
  -4  -9   5   12.70    1.00
  -4  -9   5   13.10    0.90
  -4   9   5   13.50    1.00
  -4   9   5   11.30    0.80
  -3  -9   5    0.20    0.20
  -3  -9   5    1.50    0.30
  -3  -9   5    1.10    0.40
  -3  -9   5    0.80    0.30
  -3   9   5    1.00    0.30
  -3   9   5    1.00    0.50
  -2  -9   5    1.50    0.50
  -2  -9   5   -0.10    0.20
  -2  -9   5    1.10    0.40
  -2  -9   5   -0.20    0.20
  -2   9   5    0.20    0.40
  -2   9   5    0.60    1.10
  -2   9   5    0.40    0.30
  -1  -9   5  119.09    5.00
  -1  -9   5  121.49    4.90
   1  -9  -5  119.69    5.10
  -1   9   5  114.19    5.20
  -1   9   5  133.59    6.20
   1   9  -5   97.89    8.30
  -1   9   5  119.39    4.90
  -1   9   5  121.99    7.30
   0  -9  -5   25.90    1.70
   0  -9   5   30.00    1.70
   0  -9   5   28.00    1.50
   0   9   5   30.30    3.10
   1  -9   5   63.79    3.00
  -1  -9  -5   64.79    2.80
  -1  -9  -5   62.99    3.10
  -1  -9  -5   62.69    2.80
   1   9   5   62.29    5.50
  -1   9  -5   61.39    3.20
  -2  -9  -5   16.30    1.20
   2  -9   5   14.40    1.10
  -3  -9  -5    2.10    0.50
  -3  -9  -5    1.90    0.40
  -3   9  -5    2.30    0.50
  -4  -9  -5    1.60    0.30
  -4  -9  -5    1.90    0.50
  -4   9  -5    1.60    0.30
  -3 -10   5   16.30    0.90
  -3 -10   5   15.30    0.90
  -3  10   5   13.10    1.00
  -2 -10   5   78.89    3.30
  -2 -10   5   80.89    3.40
  -2 -10   5   79.69    3.50
  -2  10   5   82.29    3.90
  -1 -10   5   35.90    2.00
  -1 -10   5   37.70    1.90
  -1 -10   5   40.90    2.00
  -1  10   5   40.40    2.40
   0 -10  -5    2.90    0.50
   0  10   5    2.30    0.60
   1 -10   5    4.00    0.50
  -1 -10  -5    5.20    0.60
   1  10   5    4.00    0.50
   2 -10   5    8.90    0.90
  -2 -10  -5    6.70    0.60
  -2 -10  -5    6.70    0.60
  -2  10  -5    7.30    0.70
  -3 -10  -5   12.50    0.70
  -3 -10  -5   12.70    0.70
  -3  10  -5   12.60    0.80
  -7   0   6    0.40    0.30
  -7   0   6    0.10    0.50
  -7   0   6    0.30    0.30
  -7   0   6   -0.10    0.20
  -7   0   6   -0.20    0.40
  -7   0   6    0.00    0.20
  -7   0   6    0.10    0.30
  -7   0   6    0.20    0.40
  -7   0   6    0.20    0.20
  -7   0   6    0.20    0.40
  -7   0   6    0.50    0.30
  -7   0   6    0.10    0.30
  -7   0   6    0.20    0.30
  -6   0   6  878.61   31.30
  -6   0   6  785.92   31.20
  -6   0   6  898.71   31.60
  -6   0   6  792.42   32.20
  -6   0   6  856.31   31.00
  -6   0   6  823.52   31.80
  -6   0   6  856.01   31.00
  -6   0   6  818.52   31.80
  -6   0   6  837.42   31.60
  -6   0   6  857.61   31.40
  -6   0   6  769.82   31.30
  -6   0   6  805.62   31.20
  -6   0   6  852.41   32.20
  -6   0   6  831.62   33.00
  -5   0   6   -0.10    0.30
  -5   0   6   -0.10    1.20
  -5   0   6    0.60    0.40
  -5   0   6    0.30    0.20
  -5   0   6    0.10    0.40
  -5   0   6    0.20    0.30
  -5   0   6    0.00    0.20
  -5   0   6    0.10    0.40
  -5   0   6   -0.20    0.40
  -5   0   6   -0.10    0.10
  -5   0   6    0.00    0.20
  -5   0   6   -0.40    0.30
  -5   0   6    0.40    0.40
  -5   0   6    0.80    0.50
  -4   0   6  273.77   11.20
  -4   0   6  289.67   11.00
  -4   0   6  279.07   10.70
  -4   0   6  280.07   11.80
  -4   0   6  256.07   10.50
  -4   0   6  273.47   10.80
  -4   0   6  249.08   10.70
  -4   0   6  281.87   11.30
  -4   0   6  284.77   11.50
  -4   0   6  262.87   10.70
  -4   0   6  267.87   13.70
  -4   0   6  273.27   11.10
  -4   0   6  259.07   10.70
  -4   0   6  267.17   10.50
  -4   0   6  265.27   10.50
  -3   0   6    3.20    0.70
  -1   0   6   -0.10    0.30
  -1   0   6    0.30    0.40
   0   0   6 2914.71  107.29
   1   0   6    0.00    0.40
   2   0   6  729.73   30.60
   3   0   6    2.30    1.10
   4   0   6 1349.27   54.19
  -4   0  -6 1329.57   49.40
  -4   0  -6 1358.96   48.70
  -4   0  -6 1297.97   48.50
  -5   0  -6    0.30    0.40
  -5   0  -6    0.40    0.30
  -5   0  -6    0.40    0.40
   5   0   6   -1.80    0.90
  -5   0  -6    0.40    0.20
  -6   0  -6  313.27   11.80
  -6   0  -6  285.57   11.90
  -6   0  -6  307.67   12.70
  -6   0  -6  292.37   12.20
  -6   0  -6  311.47   12.10
  -7   0  -6    0.00    0.20
  -7   0  -6    0.10    0.30
  -7   0  -6    0.50    0.30
  -7  -1   6   34.60    2.30
  -7  -1   6   35.00    2.10
  -7  -1   6   33.60    2.00
  -7  -1   6   36.50    2.10
  -7  -1   6   32.60    2.50
  -7  -1   6   29.90    2.00
  -7  -1   6   35.10    2.00
  -7  -1   6   39.80    2.30
  -7  -1   6   30.50    2.30
  -7  -1   6   34.40    2.10
  -7   1   6   32.80    2.20
  -7   1   6   32.90    2.60
  -7   1   6   35.30    2.30
  -7   1   6   36.90    2.20
  -7   1   6   35.50    2.00
  -7   1   6   35.10    1.90
  -7   1   6   33.40    2.40
  -7   1   6   34.70    1.90
  -7   1   6   34.40    2.20
  -7   1   6   31.80    2.30
  -7   1   6   35.40    2.40
  -6  -1   6  507.05   18.70
  -6  -1   6  522.45   19.10
  -6  -1   6  510.55   19.50
  -6   1   6  458.05   19.00
  -6   1   6  456.05   19.80
  -6   1   6  468.05   19.70
  -6   1   6  502.15   19.40
  -6   1   6  459.75   18.50
  -6   1   6  410.26   20.30
  -6   1   6  475.85   18.80
  -5  -1   6   33.90    2.00
  -5  -1   6   32.40    2.20
  -5  -1   6   32.00    2.30
  -5  -1   6   33.90    2.50
  -5  -1   6   34.70    2.50
  -5  -1   6   36.20    2.30
  -5  -1   6   34.90    2.10
  -5  -1   6   34.30    4.40
  -5  -1   6   34.90    2.30
  -5  -1   6   39.20    2.70
  -5  -1   6   32.00    2.70
  -5  -1   6   37.00    2.10
  -5  -1   6   35.40    2.20
  -5  -1   6   32.60    2.20
  -5  -1   6   30.70    2.10
  -5   1   6   32.00    2.20
  -5   1   6   31.70    2.00
  -5   1   6   34.40    2.50
  -5   1   6   31.90    2.20
  -5   1   6   36.30    2.10
  -5   1   6   33.50    2.60
  -5   1   6   34.30    2.20
  -5   1   6   31.30    3.10
  -5   1   6   30.40    2.40
  -5   1   6   41.90    3.10
  -5   1   6   29.70    2.60
  -5   1   6   31.50    2.10
  -5   1   6   33.30    2.00
  -5   1   6   32.30    2.40
  -5   1   6   33.40    2.40
  -4  -1   6  911.01   33.90
  -4  -1   6  885.31   33.80
  -4  -1   6  922.51   34.40
  -4  -1   6  915.41   34.30
  -4  -1   6  873.41   33.90
  -4  -1   6  946.61   34.80
  -4  -1   6  937.31   33.80
  -4  -1   6  939.01   35.00
  -4  -1   6  891.11   33.90
  -4  -1   6  932.41   34.60
  -4  -1   6  915.61   34.00
  -4  -1   6  925.01   34.10
  -4  -1   6  921.71   38.00
  -4  -1   6  888.71   34.00
  -4   1   6  924.81   34.50
  -4   1   6  901.41   35.40
  -4   1   6  891.81   33.80
  -4   1   6  920.81   34.80
  -4   1   6  903.91   34.00
  -4   1   6  939.61   33.80
  -4   1   6  953.50   34.10
  -4   1   6  964.80   37.20
  -4   1   6  886.01   34.00
  -4   1   6  950.80   34.30
  -4   1   6  892.21   34.10
  -4   1   6  915.71   34.70
  -4   1   6  955.70   35.30
  -4   1   6  930.71   33.90
  -4   1   6  936.11   34.50
  -4   1   6  930.71   33.80
  -3  -1   6  176.28    9.60
  -3   1   6  179.08    9.10
  -3   1   6  182.58    8.20
   3   1  -6  174.38    8.90
  -2  -1   6   28.30    2.80
  -2   1   6   28.00    2.10
  -2   1   6   28.60    2.50
  -1  -1   6 1727.63   63.49
  -1  -1   6 1633.84   61.99
  -1   1   6 1731.63   62.49
  -1   1   6 1633.34   62.49
   0  -1   6   63.69    4.90
   0  -1   6   69.19    4.50
   0   1   6   74.29    4.90
   1  -1   6 1574.24   60.99
   1   1   6 1638.84   61.69
   2  -1   6  863.51   35.00
   2   1   6  850.11   35.50
  -2   1  -6  852.01   33.70
  -3  -1  -6  738.63   27.80
   3  -1   6  774.02   32.30
   3   1   6  773.42   33.00
  -3   1  -6  781.02   31.50
  -3   1  -6  747.43   32.50
  -3   1  -6  731.83   27.80
  -4  -1  -6   25.40    1.60
  -4  -1  -6   26.60    1.60
   4  -1   6   34.00    4.00
  -4  -1  -6   25.90    1.70
  -4   1  -6   27.00    1.70
  -4   1  -6   25.30    2.00
  -4   1  -6   26.20    1.60
  -4   1  -6   28.00    2.00
  -4   1  -6   25.70    1.80
   4   1   6   32.70    4.00
  -5  -1  -6   23.70    1.60
  -5  -1  -6   25.30    1.50
  -5  -1  -6   27.10    1.80
   5  -1   6   30.00    3.80
  -5  -1  -6   23.90    2.00
  -5  -1  -6   27.20    1.80
  -5  -1  -6   26.60    2.00
  -5   1  -6   24.80    2.10
  -5   1  -6   24.70    2.10
  -5   1  -6   23.60    1.50
   5   1   6   21.30    3.90
  -5   1  -6   24.00    1.70
  -5   1  -6   23.30    1.80
  -6  -1  -6   61.19    3.20
  -6  -1  -6   58.29    2.50
  -6  -1  -6   61.59    3.60
  -6  -1  -6   64.69    3.00
  -6  -1  -6   55.69    3.10
  -6   1  -6   57.39    3.20
  -6   1  -6   54.89    3.10
  -6   1  -6   64.09    3.60
  -6   1  -6   73.29    4.30
  -7  -1  -6   38.30    2.10
  -7  -1  -6   36.50    2.30
  -7  -1  -6   35.30    2.00
  -7   1  -6   36.40    2.10
  -7   1  -6   41.50    2.30
  -7   1  -6   35.80    2.30
  -7   1  -6   38.90    2.50
  -7  -2   6   31.60    1.80
  -7  -2   6   30.30    2.00
  -7  -2   6   30.10    1.90
  -7  -2   6   31.30    1.90
  -7  -2   6   30.20    1.90
  -7  -2   6   32.90    2.10
  -7  -2   6   25.80    1.90
  -7   2   6   33.20    2.10
  -7   2   6   29.10    2.20
  -7   2   6   28.90    2.40
  -7   2   6   30.80    2.40
  -7   2   6   30.70    2.00
  -7   2   6   29.60    2.20
  -7   2   6   31.00    1.60
  -6  -2   6  125.59    6.00
  -6  -2   6  133.19    5.80
  -6  -2   6  129.39    6.50
  -6  -2   6  137.89    6.20
  -6  -2   6  127.29    5.90
  -6  -2   6  132.89    5.80
  -6  -2   6  121.89    5.90
  -6  -2   6  132.69    5.80
  -6  -2   6  122.59    6.00
  -6  -2   6  131.69    5.90
  -6   2   6  145.59    7.00
  -6   2   6  127.79    6.40
  -6   2   6  133.89    6.40
  -6   2   6  134.09    5.60
  -6   2   6  149.59    7.10
  -6   2   6  129.29    5.90
  -6   2   6  136.29    6.10
  -6   2   6  132.89    5.70
  -6   2   6  136.99    6.00
  -6   2   6  136.19    7.00
  -6   2   6  137.89    6.50
  -6   2   6  130.89    5.80
  -6   2   6  129.99    6.20
  -6   2   6  130.09    5.90
  -5  -2   6   98.49    5.20
  -5  -2   6   94.69    4.60
  -5  -2   6  100.69    5.40
  -5  -2   6  103.99    4.60
  -5  -2   6  101.09    4.70
  -5  -2   6  100.09    4.60
  -5  -2   6   93.39    4.80
  -5  -2   6   98.89    4.80
  -5  -2   6   98.29    5.30
  -5  -2   6   98.09    4.70
  -5  -2   6   95.49    4.90
  -5  -2   6   98.49    4.80
  -5  -2   6   97.89    8.10
  -5  -2   6  102.89    4.60
  -5  -2   6   93.59    4.70
  -5   2   6   92.49    4.50
  -5   2   6  100.49    4.50
  -5   2   6  103.59    4.70
  -5   2   6  103.69    5.50
  -5   2   6  104.99    5.80
  -5   2   6  100.99    4.80
  -5   2   6  102.49    5.40
  -5   2   6  100.49    4.50
  -5   2   6   97.59    4.70
  -5   2   6   97.89    6.20
  -5   2   6   97.29    5.10
  -5   2   6  100.19    5.20
  -5   2   6   98.79    5.10
   5   2  -6   90.89    7.90
  -5   2   6   97.39    4.70
  -5   2   6  108.79    5.30
  -4  -2   6  330.37   13.30
  -4  -2   6  320.57   12.50
  -4  -2   6  311.27   12.60
  -4  -2   6  320.97   12.50
  -4  -2   6  329.07   12.60
  -4  -2   6  318.87   12.40
  -4  -2   6  307.77   12.40
  -4  -2   6  318.47   12.80
  -4  -2   6  327.87   12.90
  -4  -2   6  318.67   12.40
  -4  -2   6  319.27   13.40
  -4  -2   6  333.37   12.70
  -4  -2   6  324.37   12.80
  -4  -2   6  328.17   13.30
  -4   2   6  291.37   14.10
  -4   2   6  327.67   13.40
  -4   2   6  308.17   12.60
  -4   2   6  333.07   15.20
  -4   2   6  324.67   12.50
  -4   2   6  327.47   12.90
  -4   2   6  306.57   12.60
  -4   2   6  337.07   13.20
  -4   2   6  316.87   13.80
  -4   2   6  329.07   12.60
  -4   2   6  329.77   12.40
  -4   2   6  340.67   13.10
  -4   2   6  327.37   12.40
  -4   2   6  319.47   13.10
  -4   2   6  323.37   13.40
   4   2  -6  324.57   14.40
  -4   2   6  333.57   12.70
  -3  -2   6  547.85   22.10
  -3  -2   6  616.24   25.60
  -3  -2   6  570.64   22.00
  -3  -2   6  584.04   22.20
  -3  -2   6  599.44   22.30
  -3   2   6  636.64   24.10
  -3   2   6  616.74   22.70
  -3   2   6  614.64   23.40
  -3   2   6  597.94   22.10
  -3   2   6  581.94   22.90
   3   2  -6  562.74   25.50
  -3   2   6  619.34   23.80
  -2  -2   6  879.31   35.70
  -2  -2   6  976.50   36.80
  -2   2   6  906.61   34.60
   2   2  -6  881.31   36.70
  -1  -2   6  918.01   35.10
  -1   2   6  947.71   34.90
   1   2  -6  893.11   36.90
  -1   2   6  909.11   35.70
   0  -2   6  266.67   12.10
   0  -2   6  255.97   12.50
   0   2   6  266.47   12.90
   0   2  -6  274.87   13.50
   1  -2   6    0.80    0.70
   1   2   6    1.00    1.00
  -1   2  -6    1.60    0.80
  -1   2  -6    1.30    0.60
   2  -2   6  103.99    6.90
   2   2   6  103.39    7.60
  -2   2  -6  110.79    7.80
  -2   2  -6   94.09    6.00
   3  -2   6  166.18    9.90
  -3  -2  -6  147.59    6.60
   3   2   6  162.88   10.70
  -3   2  -6  158.18    6.60
  -3   2  -6  162.38   10.60
  -3   2  -6  167.38    9.50
  -4  -2  -6   62.99    3.00
  -4  -2  -6   61.69    3.10
  -4  -2  -6   61.59    3.00
   4  -2   6   71.09    6.00
   4   2   6   63.99    6.50
  -4   2  -6   61.79    3.10
  -4   2  -6   62.39    3.10
  -4   2  -6   60.89    3.70
  -4   2  -6   65.99    3.30
  -4   2  -6   68.49    6.20
  -4   2  -6   66.39    3.70
   5  -2   6  240.58   13.30
  -5  -2  -6  227.38    9.90
  -5  -2  -6  229.98    9.40
  -5  -2  -6  235.18    9.50
  -5  -2  -6  229.08    9.20
  -5  -2  -6  237.58    9.10
  -5   2  -6  235.88    9.70
  -5   2  -6  234.68   10.20
  -5   2  -6  230.68    9.20
   5   2   6  225.88   14.30
  -5   2  -6  228.28   10.20
  -5   2  -6  244.08    9.60
  -6  -2  -6   23.90    1.50
  -6  -2  -6   22.20    1.60
  -6  -2  -6   20.30    1.80
  -6  -2  -6   21.40    1.10
  -6  -2  -6   21.30    1.60
  -6   2  -6   22.20    1.90
  -6   2  -6   21.70    1.70
  -6   2  -6   23.40    2.10
  -6   2  -6   23.00    1.70
  -7  -2  -6   17.50    1.20
  -7  -2  -6   18.60    1.40
  -7  -2  -6   16.10    1.20
  -7   2  -6   16.50    1.30
  -7   2  -6   15.30    1.10
  -7   2  -6   17.80    1.30
  -7   2  -6   17.20    1.50
  -7  -3   6   23.80    1.50
  -7  -3   6   20.90    1.50
  -7  -3   6   21.80    1.40
  -7  -3   6   22.80    1.50
  -7  -3   6   25.30    1.60
  -7  -3   6   25.20    1.70
  -7  -3   6   24.60    1.50
  -7   3   6   24.10    1.30
  -7   3   6   23.70    1.80
  -7   3   6   25.60    1.70
  -7   3   6   24.30    1.60
  -7   3   6   23.60    2.00
  -7   3   6   21.80    1.50
  -6  -3   6   41.80    2.60
  -6  -3   6   38.80    2.40
  -6  -3   6   44.00    2.40
  -6  -3   6   41.10    2.60
  -6  -3   6   43.40    2.50
  -6  -3   6   40.80    2.50
  -6  -3   6   41.70    2.60
  -6  -3   6   42.20    2.40
  -6   3   6   42.80    2.50
  -6   3   6   43.70    2.80
  -6   3   6   39.60    3.30
  -6   3   6   44.40    2.30
  -6   3   6   43.60    2.20
  -6   3   6   41.10    2.80
  -6   3   6   49.10    3.30
  -6   3   6   40.60    3.80
  -6   3   6   41.10    3.10
  -5  -3   6   48.60    2.60
  -5  -3   6   35.70    5.20
  -5  -3   6   42.10    3.00
  -5  -3   6   44.70    2.60
  -5  -3   6   48.40    2.80
  -5  -3   6   46.10    2.70
  -5  -3   6   46.80    2.60
  -5  -3   6   50.09    2.60
  -5  -3   6   42.80    2.70
  -5  -3   6   46.80    2.70
  -5  -3   6   43.20    2.60
  -5  -3   6   46.90    2.60
  -5   3   6   48.10    2.60
  -5   3   6   47.10    3.40
  -5   3   6   46.30    3.20
  -5   3   6   46.10    2.60
  -5   3   6   44.10    2.40
  -5   3   6   44.80    3.00
  -5   3   6   46.10    2.40
  -5   3   6   45.50    2.60
  -5   3   6   48.20    3.60
  -5   3   6   49.80    2.80
  -5   3   6   47.40    3.10
   5   3  -6   37.80    5.00
  -5   3   6   44.30    4.00
  -4  -3   6    3.70    0.50
  -4  -3   6    1.80    0.40
  -4  -3   6    2.50    0.60
  -4  -3   6    1.80    0.40
  -4  -3   6    3.20    0.90
  -4  -3   6    3.20    0.80
  -4  -3   6    2.70    0.60
  -4  -3   6    2.20    0.70
  -4  -3   6    2.40    1.40
  -4  -3   6    1.80    0.50
  -4  -3   6    2.30    1.00
  -4  -3   6    2.20    0.50
  -4   3   6    2.50    0.80
  -4   3   6    3.20    0.70
  -4   3   6    2.60    0.90
   4   3  -6    2.20    1.70
  -4   3   6    1.20    0.70
  -4   3   6    2.60    0.70
  -4   3   6    2.50    0.70
  -4   3   6    2.60    0.80
  -4   3   6    1.40    0.70
  -4   3   6    2.60    0.60
  -4   3   6    1.90    0.50
  -4   3   6    1.50    0.60
  -4   3   6    3.20    0.60
  -4   3   6    1.90    0.40
  -4   3   6    1.20    0.70
  -3  -3   6   18.10    1.20
  -3  -3   6   16.90    1.20
  -3  -3   6   17.00    1.50
  -3  -3   6   15.60    1.20
  -3  -3   6   20.30    1.30
  -3  -3   6   17.50    1.20
  -3  -3   6   17.10    1.50
  -3  -3   6   17.30    2.90
  -3   3   6   18.00    1.20
  -3   3   6   18.00    1.80
  -3   3   6   17.60    1.30
  -3   3   6   16.20    1.40
  -3   3   6   19.20    1.60
  -3   3   6   20.60    2.20
  -3   3   6   17.80    2.00
  -3   3   6   18.90    2.10
  -3   3   6   15.50    1.60
   3   3  -6   20.00    3.80
  -2  -3   6 1409.66   57.59
  -2  -3   6 1574.34   57.29
  -2   3   6 1514.25   53.89
   2   3  -6 1439.46   58.49
  -2   3   6 1411.86   54.99
  -1  -3   6  470.25   20.30
  -1   3   6  461.65   20.60
  -1   3   6  474.35   19.30
   1   3  -6  485.75   22.40
  -1   3   6  485.15   18.50
   0  -3   6  818.42   31.60
   0   3   6  772.22   32.90
   0   3  -6  788.32   34.00
   1  -3   6  161.28    9.00
   1  -3   6  162.88    9.30
  -1   3  -6  170.58    8.00
   1   3   6  166.28   10.30
  -1   3  -6  150.98   10.30
   2  -3   6  154.48    9.00
   2   3   6  143.99   10.00
  -2   3  -6  144.79   10.30
  -2   3  -6  145.29    8.00
  -3  -3  -6  525.25   20.10
  -3  -3  -6  510.75   20.00
   3  -3   6  527.45   24.10
  -3   3  -6  539.45   20.20
  -3   3  -6  534.35   23.50
   3   3   6  547.55   26.30
  -3   3  -6  542.65   20.50
  -3   3  -6  559.74   20.20
  -3   3  -6  539.25   26.40
  -4  -3  -6   77.59    3.80
  -4  -3  -6   77.89    4.00
   4  -3   6   75.69    6.60
  -4  -3  -6   80.09    3.60
  -4  -3  -6   80.49    3.60
  -4   3  -6   73.29    6.50
  -4   3  -6   78.89    3.80
  -4   3  -6   75.59    4.40
   4   3   6   82.39    7.80
  -5  -3  -6  170.48    7.30
  -5  -3  -6  172.28    7.70
  -5  -3  -6  189.48    7.60
  -5  -3  -6  176.88    7.00
  -5  -3  -6  172.88    7.10
   5  -3   6  177.08   10.80
  -5   3  -6  172.28    7.50
  -5   3  -6  173.48    7.20
   5   3   6  158.08   12.10
  -5   3  -6  170.78    7.40
  -5   3  -6  172.78    8.00
  -5   3  -6  180.08   11.60
  -5   3  -6  169.68    8.10
  -6  -3  -6   75.09    3.30
  -6  -3  -6   74.89    3.70
  -6  -3  -6   69.49    3.40
  -6  -3  -6   67.99    3.70
  -6   3  -6   71.69    3.60
  -6   3  -6   69.29    3.50
  -6   3  -6   73.09    4.00
  -6   3  -6   70.39    4.00
  -7  -3  -6  115.29    4.80
  -7  -3  -6  120.09    4.70
  -7   3  -6  119.09    5.10
  -7   3  -6  114.99    4.80
  -7   3  -6  104.49    5.10
  -7  -4   6   28.90    1.50
  -7  -4   6   26.30    1.60
  -7  -4   6   29.70    1.60
  -7  -4   6   27.50    1.70
  -7   4   6   31.20    1.60
  -7   4   6   25.80    1.60
  -7   4   6   31.40    1.90
  -6  -4   6  310.37   12.00
  -6  -4   6  318.37   12.00
  -6  -4   6  325.47   12.40
  -6  -4   6  304.07   11.90
  -6  -4   6  297.77   12.00
  -6  -4   6  311.97   12.10
  -6   4   6  274.97   14.00
  -6   4   6  304.47   12.40
  -6   4   6  307.67   12.50
  -6   4   6  320.07   12.90
  -6   4   6  300.67   13.10
  -5  -4   6    0.80    0.40
  -5  -4   6    0.30    0.30
  -5  -4   6    1.50    0.50
  -5  -4   6   -0.40    1.60
  -5  -4   6    1.40    0.50
  -5  -4   6    0.60    0.30
  -5  -4   6    1.20    0.40
  -5  -4   6    0.90    0.40
  -5   4   6   -0.10    0.40
  -5   4   6    1.20    0.60
  -5   4   6    0.20    0.40
  -5   4   6    1.20    0.40
  -5   4   6    0.30    0.60
   5   4  -6    1.00    1.40
  -5   4   6    0.60    0.30
  -5   4   6    0.50    0.50
  -4  -4   6    0.30    0.30
  -4  -4   6    0.00    1.00
  -4  -4   6    1.00    0.40
  -4  -4   6    0.50    0.30
  -4  -4   6   -0.20    0.20
  -4  -4   6    0.30    0.30
  -4  -4   6    0.50    0.20
  -4  -4   6    0.30    0.20
  -4  -4   6    0.60    0.30
  -4   4   6    1.80    0.50
  -4   4   6    1.10    0.30
   4   4  -6   -0.10    1.00
  -4   4   6    0.60    0.40
  -4   4   6   -0.60    0.40
  -4   4   6   -0.20    0.40
  -4   4   6    0.70    0.40
  -4   4   6    0.60    0.50
  -3  -4   6   81.39    3.90
  -3  -4   6   82.49    3.80
  -3  -4   6   89.89    6.90
  -3  -4   6   89.59    3.90
  -3  -4   6   83.09    3.90
  -3  -4   6   85.79    3.80
  -3  -4   6   89.09    4.00
  -3  -4   6   85.59    4.00
  -3  -4   6   84.89    3.60
  -3  -4   6   89.09    4.00
  -3   4   6   93.39    4.60
  -3   4   6   84.19    4.60
  -3   4   6   91.39    3.80
  -3   4   6   88.09    5.00
  -3   4   6   91.99    4.20
  -3   4   6   87.49    4.40
  -3   4   6   87.29    3.90
  -3   4   6   94.69    5.90
   3   4  -6   83.59    8.10
  -2  -4   6  939.41   36.10
  -2  -4   6  982.10   35.50
  -2  -4   6  966.10   39.40
   2   4  -6 1040.40   43.30
  -2   4   6  950.60   35.80
  -2   4   6 1017.10   36.60
  -2   4   6  969.00   38.10
  -1  -4   6  665.43   28.40
  -1   4   6  678.83   29.50
   1   4  -6  741.33   32.50
   0  -4   6  600.34   25.00
   0  -4   6  597.94   25.20
   0   4   6  586.44   27.00
   0   4   6  601.44   23.40
   0   4  -6  593.54   28.50
   1  -4   6    8.40    2.50
   1  -4   6    6.40    1.70
  -1   4  -6    5.50    2.10
  -1   4  -6    8.50    1.40
   1   4   6    8.00    2.50
  -1   4  -6    9.20    2.00
   1   4   6    8.40    1.90
   2  -4   6   13.80    2.80
  -2  -4  -6    9.00    0.90
  -2   4  -6    7.80    1.80
   2   4   6   12.20    3.30
  -2   4  -6   11.80    4.10
  -2   4  -6    6.80    0.90
   2   4   6    4.40    1.50
  -3  -4  -6   23.00    1.50
   3  -4   6   22.70    3.20
   3   4   6   32.20    4.70
  -3   4  -6   19.80    2.80
  -3   4  -6    9.80    4.30
  -3   4  -6   20.90    1.60
  -3   4  -6   19.70    1.50
  -3   4  -6   22.50    1.80
   3   4   6   18.00    2.60
   4  -4   6   43.00    4.60
  -4  -4  -6   34.70    2.00
  -4  -4  -6   35.60    2.30
  -4  -4  -6   34.80    2.00
  -4  -4  -6   34.80    2.00
  -4   4  -6   36.00    2.30
  -4   4  -6   35.00    2.50
  -4   4  -6   30.70    4.30
  -4   4  -6   35.40    2.20
  -4   4  -6   36.70    2.80
   4   4   6   38.50    5.30
  -4   4  -6   34.60    2.10
  -5  -4  -6   29.90    2.00
  -5  -4  -6   29.90    1.90
  -5  -4  -6   31.00    1.80
  -5  -4  -6   31.20    1.70
  -5  -4  -6   29.00    2.10
  -5   4  -6   31.30    4.10
  -5   4  -6   30.60    2.30
  -5   4  -6   31.60    2.50
  -5   4  -6   29.00    1.80
  -5   4  -6   30.70    2.10
  -6  -4  -6   29.00    1.70
  -6  -4  -6   22.40    1.60
  -6  -4  -6   22.50    1.40
  -6  -4  -6   26.70    1.70
  -6   4  -6   24.30    2.00
  -6   4  -6   24.40    1.70
  -6   4  -6   24.00    1.90
  -7  -4  -6    0.10    0.20
  -7   4  -6    0.30    0.30
  -7   4  -6   -0.20    0.20
  -7   4  -6    0.00    0.20
  -7  -5   6    0.60    0.20
  -7  -5   6    0.60    0.30
  -7  -5   6    1.70    0.30
  -7   5   6    1.40    0.40
  -7   5   6    1.30    0.30
  -7   5   6    1.00    0.30
  -6  -5   6  120.09    5.20
  -6  -5   6  125.09    5.20
  -6  -5   6  115.89    5.10
  -6  -5   6  119.69    5.00
  -6  -5   6  122.79    5.10
  -6   5   6  123.09    5.60
  -6   5   6  133.99    5.40
  -6   5   6  119.49    4.80
  -5  -5   6  111.39    5.10
  -5  -5   6  110.89    4.70
  -5  -5   6  108.19    4.80
  -5  -5   6  114.99    4.90
  -5  -5   6  111.69    4.90
  -5   5   6  105.99    5.30
  -5   5   6  110.19    4.60
  -5   5   6  106.79    7.00
  -5   5   6  106.59    5.40
   5   5  -6  103.89    9.00
  -5   5   6  107.29    5.50
  -5   5   6  108.89    5.10
  -5   5   6  101.39    5.80
  -4  -5   6  597.94   22.70
  -4  -5   6  617.34   23.40
  -4  -5   6  612.34   28.90
  -4  -5   6  592.84   23.10
  -4  -5   6  636.04   23.30
  -4  -5   6  643.34   23.60
  -4  -5   6  621.84   23.20
  -4  -5   6  635.04   23.40
  -4  -5   6  615.24   23.40
   4   5  -6  564.54   29.60
  -4   5   6  634.84   24.20
  -4   5   6  635.94   23.70
  -4   5   6  632.04   23.20
  -4   5   6  638.34   26.70
  -4   5   6  643.04   24.30
  -4   5   6  655.53   24.90
   4   5  -6  581.64   30.70
  -4   5   6  658.23   24.00
  -3  -5   6    2.10    0.40
  -3  -5   6    2.50    0.60
  -3  -5   6    3.20    0.60
  -3  -5   6    3.80    0.70
  -3  -5   6    2.10    0.50
  -3  -5   6    2.50    2.00
  -3  -5   6    2.70    0.60
  -3  -5   6    2.60    0.50
  -3  -5   6    2.50    0.50
   3   5  -6    1.80    1.40
  -3   5   6    2.90    0.80
  -3   5   6    2.60    0.60
  -3   5   6    2.80    1.20
  -3   5   6    2.10    0.70
  -2  -5   6  378.96   14.90
  -2  -5   6  372.66   14.80
  -2  -5   6  396.36   18.70
  -2  -5   6  378.26   14.60
  -2  -5   6  385.96   14.90
  -2   5   6  399.56   15.70
   2   5  -6  399.36   22.90
   2   5  -6  414.56   21.30
  -2   5   6  370.56   14.90
  -2   5   6  445.56   18.50
  -1  -5   6  971.40   37.50
  -1  -5   6  994.80   41.40
  -1  -5   6 1068.69   40.80
  -1  -5   6  990.50   37.00
  -1   5   6 1032.70   42.80
  -1   5   6  998.80   40.00
   1   5  -6 1045.80   46.20
   1   5  -6 1042.90   42.90
   0  -5   6  245.18   10.10
   0  -5   6  271.87   14.00
   0  -5   6  274.37   13.10
   0   5  -6  242.28   16.70
   0   5   6  281.57   13.00
   0   5   6  271.17   15.70
   0   5  -6  263.07   14.20
   1  -5   6  267.47   10.70
   1  -5   6  294.47   14.80
   1  -5   6  273.27   13.50
  -1  -5  -6  273.47   11.00
  -1   5  -6  285.17   18.10
   1   5   6  294.97   17.10
   1   5   6  293.87   15.20
  -1   5  -6  279.47   12.70
  -1   5  -6  262.57   13.70
   2  -5   6  495.75   22.80
   2  -5   6  459.75   18.10
  -2  -5  -6  473.25   18.40
   2  -5   6  514.35   21.70
   2   5   6  494.15   22.70
  -2   5  -6  481.15   21.10
   2   5   6  476.15   25.50
  -2   5  -6  496.35   26.70
  -2   5  -6  472.85   18.80
   3  -5   6  635.44   24.80
   3  -5   6  706.93   30.40
  -3  -5  -6  675.13   25.10
   3   5   6  669.23   29.50
  -3   5  -6  677.23   25.30
  -3   5  -6  634.44   28.60
   3   5   6  698.63   33.70
  -3   5  -6  687.03   25.60
  -4  -5  -6    0.40    0.30
  -4  -5  -6    0.80    0.30
   4  -5   6    0.10    1.30
  -4  -5  -6    2.70    0.60
   4   5   6    1.00    2.30
  -4   5  -6    0.50    0.40
  -4   5  -6    0.00    0.40
  -4   5  -6    1.00    0.50
  -4   5  -6    1.80    1.00
  -5  -5  -6   94.89    4.30
  -5  -5  -6   94.59    4.00
  -5  -5  -6   92.59    4.10
  -5   5  -6   95.19    4.10
  -5   5  -6   90.99    4.40
  -5   5  -6   93.99    7.20
  -5   5  -6   90.69    4.80
  -5   5  -6   99.49    5.20
  -6  -5  -6    1.00    0.30
  -6  -5  -6    0.70    0.30
  -6   5  -6    0.00    0.30
  -6   5  -6    0.10    0.30
  -6   5  -6    0.60    0.30
  -6  -6   6    4.50    0.60
  -6  -6   6    4.40    0.60
  -6  -6   6    3.40    0.50
  -6  -6   6    4.30    0.50
  -6   6   6    4.10    0.60
  -6   6   6    4.10    0.60
  -6   6   6    4.30    0.60
  -5  -6   6   98.89    4.30
  -5  -6   6   94.79    4.40
  -5  -6   6  108.49    4.60
  -5  -6   6   99.39    4.40
  -5  -6   6  103.99    4.60
  -5   6   6   99.69    6.60
  -5   6   6   97.09    4.90
  -5   6   6  103.59    4.60
   5   6  -6   90.19    8.20
  -5   6   6  104.69    5.00
  -5   6   6  100.69    4.20
  -4  -6   6  109.19    4.80
  -4  -6   6  107.59    4.30
  -4  -6   6  111.69    5.70
  -4  -6   6  108.49    4.60
  -4  -6   6   95.69    5.40
  -4  -6   6  109.59    4.80
  -4   6   6  111.49    5.40
  -4   6   6  114.69    6.80
  -4   6   6  114.49    7.40
  -4   6   6  107.49    4.60
  -3  -6   6    0.50    0.30
  -3  -6   6    0.40    0.30
  -3  -6   6    0.90    1.40
  -3  -6   6    0.90    0.30
  -3  -6   6    0.60    0.30
  -3  -6   6    1.40    0.40
  -3   6   6    1.20    0.70
  -3   6   6    0.40    0.20
   3   6  -6    3.00    1.90
  -3   6   6    0.00    0.40
  -2  -6   6  368.26   15.30
  -2  -6   6  393.06   20.40
  -2  -6   6  397.26   15.40
  -2  -6   6  406.76   15.40
  -2  -6   6  401.96   15.20
   2   6  -6  413.16   24.90
  -2   6   6  403.76   15.50
  -2   6   6  448.96   19.40
  -2   6   6  418.26   16.40
   2   6  -6  416.06   21.80
  -1  -6   6  253.27   15.20
  -1  -6   6  275.27   10.50
  -1  -6   6  264.27   13.80
   1   6  -6  295.67   19.70
  -1   6   6  294.27   14.60
  -1   6   6  265.27   10.70
  -1   6   6  255.67   16.30
   1   6  -6  284.37   16.00
   0  -6   6  178.88    7.30
   0  -6   6  182.48   10.10
   0  -6  -6  180.48    7.60
   0  -6   6  173.08   11.50
   0   6   6  189.68   13.40
   0   6  -6  187.38   11.70
   0   6  -6  171.08   14.50
   0   6   6  201.18   10.60
  -1  -6  -6   19.30    1.50
   1  -6   6   22.70    3.50
   1  -6   6   19.70    1.30
   1  -6   6   23.80    3.00
   1   6   6   19.70    3.60
   1   6   6   16.00    2.50
   1   6   6   16.60    4.40
  -1   6  -6   17.40    3.00
   2  -6   6  112.29    4.70
  -2  -6  -6  106.19    5.00
   2  -6   6  103.89    8.50
  -2   6  -6  109.39   12.00
   2   6   6  119.19    8.70
  -2   6  -6  102.59    6.90
   2   6   6  119.89   10.90
  -3  -6  -6 1658.63   60.59
   3  -6   6 1663.63   67.09
   3  -6   6 1590.24   60.29
  -3   6  -6 1718.33   61.69
   3   6   6 1686.03   71.09
  -4  -6  -6   33.00    2.00
  -4  -6  -6   30.50    1.80
  -4  -6  -6   31.70    1.90
  -4   6  -6   31.50    3.80
  -4   6  -6   31.10    2.00
  -4   6  -6   30.60    2.50
  -5  -6  -6   39.00    2.10
  -5  -6  -6   40.10    2.10
  -5  -6  -6   39.90    1.90
  -5   6  -6   38.30    2.00
  -5   6  -6   41.80    2.70
  -6  -6  -6   31.70    1.50
  -6  -6  -6   29.00    1.60
  -6   6  -6   31.20    1.90
  -6  -7   6   62.89    2.70
  -6  -7   6   60.79    2.60
  -6   7   6   55.69    2.60
  -6   7   6   57.39    2.50
  -5  -7   6   53.09    2.70
  -5  -7   6   52.09    2.30
  -5  -7   6   54.29    2.60
  -5  -7   6   54.09    2.50
  -5   7   6   49.10    2.60
  -5   7   6   53.29    2.90
  -5   7   6   48.30    5.20
  -4  -7   6    0.50    0.40
  -4  -7   6    0.40    0.30
  -4  -7   6    0.30    0.30
  -4  -7   6    0.60    0.20
  -4   7   6    0.20    0.40
   4   7  -6   -0.80    1.40
  -4   7   6   -0.70    0.50
  -4   7   6    0.30    0.30
  -4   7   6    0.70    0.40
  -3  -7   6    0.50    0.40
  -3  -7   6    0.00    0.40
  -3  -7   6    0.40    0.30
  -3  -7   6    0.30    0.20
   3   7  -6    3.10    2.60
  -3   7   6    0.30    0.50
  -3   7   6    0.20    0.40
  -3   7   6    1.00    0.30
  -3   7   6    0.30    0.20
  -2  -7   6    0.80    0.30
  -2  -7   6    1.20    0.40
  -2  -7   6    2.00    3.00
  -2   7   6    1.50    0.50
   2   7  -6    1.60    1.70
  -2   7   6    2.00    0.90
  -2   7   6    1.50    0.50
  -2   7   6    1.30    0.90
   1  -7  -6  302.27   12.40
  -1  -7   6  325.17   12.20
  -1   7   6  288.97   15.20
   1   7  -6  323.37   22.10
  -1   7   6  318.47   12.30
   1   7  -6  349.27   18.50
   0  -7   6    7.00    0.80
   0  -7   6    3.30    2.60
   0   7  -6   10.60    4.30
   0   7  -6    4.80    2.10
   0   7   6    8.40    2.10
   0   7   6    7.80    4.10
   1  -7   6  186.98   13.20
  -1  -7  -6  198.88    8.30
   1  -7   6  200.08    8.00
  -1   7  -6  205.78   17.30
   1   7   6  204.68   15.30
  -1   7  -6  185.28   11.30
   1   7   6  212.88   11.00
  -2  -7  -6   98.29    4.70
   2  -7   6  103.29    9.00
   2  -7   6   98.29    4.50
   2   7   6  100.99    6.70
  -2   7  -6  107.99    5.40
   2   7   6  115.39   11.40
  -3  -7  -6   16.30    1.40
   3  -7   6   20.90    1.30
  -3   7  -6   18.70    4.60
  -3   7  -6   15.90    1.70
   3   7   6   17.90    2.40
  -4  -7  -6    3.80    0.60
  -4  -7  -6    2.70    0.50
  -4  -7  -6    4.10    0.60
  -4   7  -6    4.30    0.60
  -4   7  -6    1.20    1.30
  -4   7  -6    4.90    1.00
  -5  -7  -6   17.80    0.90
  -5  -7  -6   17.90    1.10
  -5  -7  -6   15.20    1.00
  -5   7  -6   15.40    1.00
  -5   7  -6   15.90    1.40
  -5  -8   6   62.29    2.60
  -5  -8   6   59.99    2.70
  -5   8   6   56.29    2.90
  -5   8   6   57.49    2.60
  -4  -8   6   66.59    2.80
  -4  -8   6   63.69    3.40
  -4  -8   6   58.79    3.40
  -4   8   6   58.09    4.70
  -4   8   6   64.79    3.00
  -4   8   6   58.79    3.30
  -3  -8   6   76.19    3.20
  -3  -8   6   73.39    3.50
  -3  -8   6   70.39    3.40
  -3  -8   6   74.49    3.30
  -3   8   6   67.89    5.40
  -3   8   6   71.19    4.00
  -3   8   6   73.39    3.50
  -3   8   6   70.99    3.10
   3   8  -6   73.59    6.90
  -2  -8   6   13.40    1.20
  -2  -8   6   11.10    1.10
  -2  -8   6   14.60    1.10
  -2  -8   6   12.70    1.00
  -2   8   6   14.00    1.70
  -2   8   6   13.50    2.10
  -2   8   6   12.00    1.10
   2   8  -6   12.80    3.20
  -2   8   6   13.70    1.00
   1  -8  -6   45.50    2.50
  -1  -8   6   42.70    2.30
  -1  -8   6   43.90    2.30
   1   8  -6   40.50    5.20
  -1   8   6   44.00    2.40
  -1   8   6   47.90    4.40
  -1   8   6   45.40    3.20
   0  -8   6   47.10    2.60
   0  -8  -6   47.60    2.70
   0   8  -6   49.99    5.10
   0   8   6   48.90    4.40
   1  -8   6    1.70    0.50
  -1  -8  -6    1.10    0.50
   1   8   6    1.30    0.90
   2  -8   6   39.00    2.10
  -2  -8  -6   38.80    2.30
   2   8   6   38.20    3.60
  -2   8  -6   44.50    2.70
   3  -8   6   69.89    3.20
  -3  -8  -6   75.39    3.40
  -3  -8  -6   72.79    3.50
  -3   8  -6   75.99    4.00
  -3   8  -6   73.59    3.60
  -4  -8  -6  128.79    5.20
  -4  -8  -6  133.19    5.30
  -4  -8  -6  140.19    5.40
  -4   8  -6  120.39    5.60
  -4   8  -6  137.79    5.50
  -5  -8  -6   12.30    0.70
  -4  -9   6    0.60    0.20
  -4  -9   6    0.90    0.30
  -4   9   6    1.00    0.30
  -4   9   6    0.20    0.30
  -3  -9   6   18.20    1.00
  -3  -9   6   17.30    1.10
  -3  -9   6   17.80    1.20
  -3  -9   6   19.70    1.30
  -3   9   6   15.30    1.20
  -3   9   6   15.30    1.40
  -2  -9   6  222.58    8.30
  -2  -9   6  227.48    8.40
  -2  -9   6  231.88    8.60
  -2   9   6  180.98   11.50
  -2   9   6  208.68    8.40
   1  -9  -6   40.10    2.30
  -1  -9   6   41.40    2.00
  -1  -9   6   43.40    2.20
  -1   9   6   41.30    3.80
  -1   9   6   41.90    2.10
   0  -9  -6   15.90    1.40
   0  -9   6   17.00    1.10
   0  -9   6   17.50    1.20
   0   9   6   16.10    2.30
   0   9   6   17.40    1.20
  -1  -9  -6    3.20    0.60
   1  -9   6    3.70    0.60
   1   9   6    2.70    1.30
   2  -9   6    5.60    0.60
  -3  -9  -6    0.30    0.30
  -3  -9  -6    0.50    0.30
  -3   9  -6    0.50    0.30
  -4  -9  -6    5.30    0.40
  -4  -9  -6    4.90    0.40
  -4   9  -6    4.20    0.50
  -3 -10   6   11.40    0.70
  -2 -10   6  102.19    3.80
  -2 -10   6   84.29    3.80
  -2 -10   6   96.59    3.90
  -1 -10   6   57.89    2.50
  -1 -10   6   59.89    2.60
  -1 -10   6   60.19    2.60
  -1  10   6   51.09    2.90
   0 -10   6    1.70    0.40
   0 -10  -6    1.70    0.40
   0 -10   6    1.80    0.40
   0 -10   6    1.80    0.40
   0 -10   6    2.00    0.30
   0  10   6    1.70    0.50
   1 -10   6    8.80    0.70
   1 -10   6    8.80    0.60
  -1 -10  -6    8.90    0.80
   1  10   6    8.80    0.90
   1  10   6    8.20    0.60
  -2 -10  -6    3.40    0.60
  -2 -10  -6    3.40    0.40
   2  10   6    2.30    0.40
  -2  10  -6    3.40    0.50
  -7   0   7    0.30    0.30
  -7   0   7    1.60    0.60
  -7   0   7    1.60    0.60
  -7   0   7    0.70    0.60
  -7   0   7    0.70    0.40
  -7   0   7    1.50    0.50
  -7   0   7    1.60    0.80
  -7   0   7    0.40    0.40
  -7   0   7    2.20    0.60
  -7   0   7    0.70    0.30
  -7   0   7    1.30    0.60
  -6   0   7    0.00    0.20
  -6   0   7    0.00    0.20
  -6   0   7   -0.20    0.40
  -6   0   7   -0.30    0.20
  -6   0   7    1.00    0.60
  -6   0   7    0.60    0.40
  -6   0   7    0.20    0.50
  -6   0   7    0.20    0.30
  -6   0   7    0.20    0.50
  -6   0   7    0.30    0.40
  -6   0   7    1.20    0.60
  -6   0   7   -0.10    0.30
  -5   0   7  180.68    7.60
  -5   0   7  184.58    8.80
  -5   0   7  178.58    7.70
  -5   0   7  175.58    7.70
  -5   0   7  185.38    8.10
  -5   0   7  190.88    7.90
  -5   0   7  182.08    7.70
  -5   0   7  184.78    7.80
  -5   0   7  162.58   11.10
  -5   0   7  179.18    7.50
  -5   0   7  183.38    8.30
  -5   0   7  182.88    8.30
  -5   0   7  178.08    7.90
  -5   0   7  186.78    7.50
  -4   0   7   -0.20    0.20
  -4   0   7    0.30    0.20
  -4   0   7    0.30    0.40
  -4   0   7    0.70    0.40
  -4   0   7    1.40    0.40
  -4   0   7    0.00    0.40
  -4   0   7   -0.40    0.30
  -4   0   7    0.70    0.50
  -4   0   7    0.80    0.50
  -4   0   7   -0.30    0.20
  -4   0   7    0.10    0.40
  -4   0   7   -0.20    0.20
  -4   0   7    0.00    0.20
  -4   0   7    1.60    1.30
  -4   0   7    0.90    0.30
  -3   0   7    0.70    0.30
  -3   0   7    0.40    0.30
  -3   0   7    0.60    0.40
  -3   0   7    1.70    0.90
  -3   0   7    0.70    0.60
  -3   0   7    0.40    0.30
  -3   0   7    1.00    0.30
  -3   0   7    1.20    0.50
  -3   0   7    0.30    0.20
  -3   0   7    1.70    0.80
  -2   0   7    0.90    0.60
  -2   0   7    1.70    0.60
  -1   0   7 3259.27  118.89
   0   0   7    0.20    0.50
   1   0   7   33.30    3.50
   2   0   7    0.50    0.70
  -3   0  -7  103.29    4.60
   3   0   7   87.19    7.40
  -5   0  -7  151.28    6.10
  -5   0  -7  153.28    6.40
  -5   0  -7  145.39    6.90
   5   0   7  136.19   10.20
  -5   0  -7  147.69    6.60
  -5   0  -7  150.98    7.00
  -6   0  -7    0.20    0.40
  -6   0  -7   -0.10    0.30
  -6   0  -7    0.10    0.20
  -6   0  -7    0.00    0.40
  -6   0  -7    0.20    0.30
  -7   0  -7   11.00    0.90
  -7   0  -7   12.40    1.00
  -7   0  -7   11.30    1.20
  -7  -1   7  165.68    6.70
  -7  -1   7  146.39    6.40
  -7  -1   7  156.78    6.60
  -7  -1   7  138.29    6.30
  -7  -1   7  136.79    6.10
  -7  -1   7  142.49    6.10
  -7  -1   7  147.29    7.10
  -7   1   7  142.79    6.20
  -7   1   7  148.49    6.00
  -7   1   7  142.99    6.40
  -7   1   7  139.09    5.90
  -7   1   7  145.39    6.50
  -7   1   7  146.09    6.10
  -7   1   7  152.58    7.50
  -6  -1   7  109.89    5.10
  -6  -1   7  110.69    5.00
  -6  -1   7  110.49    5.50
  -6  -1   7  109.59    5.30
  -6  -1   7  110.49    5.20
  -6  -1   7  108.89    5.30
  -6  -1   7  106.79    5.10
  -6  -1   7  111.09    5.00
  -6  -1   7  109.39    5.70
  -6  -1   7  106.69    5.20
  -6  -1   7  110.69    5.90
  -6  -1   7  114.49    5.60
  -6  -1   7  103.99    5.00
  -6   1   7  113.59    5.60
  -6   1   7  113.19    5.10
  -6   1   7  116.49    6.30
  -6   1   7  106.69    4.90
  -6   1   7  112.79    4.90
  -6   1   7  111.69    5.40
  -6   1   7  108.49    5.50
  -6   1   7  108.69    5.10
  -6   1   7  111.79    5.50
  -6   1   7  113.09    5.20
  -6   1   7  111.39    5.70
  -6   1   7  108.59    5.80
  -6   1   7  110.59    5.20
  -6   1   7  108.39    4.90
  -5  -1   7 2855.01  103.09
  -5  -1   7 2772.32  103.09
  -5  -1   7 2772.82  103.09
  -5  -1   7 2844.72  103.59
  -5  -1   7 2853.71  103.19
  -5   1   7 2818.12  103.09
  -5   1   7 2675.43  107.49
  -5   1   7 2759.22  103.29
  -5   1   7 2807.92  103.09
  -5   1   7 2904.21  103.49
  -5   1   7 2813.72  102.79
  -5   1   7 2800.92  102.89
  -5   1   7 2842.52  102.79
  -5   1   7 2966.70  103.09
  -5   1   7 3056.29  104.29
  -5   1   7 2930.01  103.99
  -5   1   7 2918.61  103.19
  -5   1   7 2839.62  103.79
  -4  -1   7  342.07   13.40
  -4  -1   7  369.56   14.80
  -4  -1   7  359.46   17.40
  -4  -1   7  323.77   13.50
  -4  -1   7  345.97   13.60
  -4  -1   7  353.86   13.80
  -4  -1   7  347.67   13.60
  -4  -1   7  363.76   13.80
  -4  -1   7  375.56   14.10
  -4  -1   7  357.06   14.40
  -4  -1   7  326.77   13.60
  -4  -1   7  351.96   14.20
  -4  -1   7  349.07   13.40
  -4  -1   7  334.27   13.40
  -4  -1   7  368.76   14.20
  -4   1   7  372.56   15.00
  -4   1   7  349.27   14.10
  -4   1   7  368.76   14.00
  -4   1   7  340.87   14.80
  -4   1   7  354.46   14.50
  -4   1   7  349.17   13.50
  -4   1   7  363.86   13.60
  -4   1   7  335.67   13.60
  -4   1   7  346.87   14.30
  -4   1   7  346.17   13.40
  -4   1   7  345.27   13.50
  -4   1   7  323.57   13.60
  -4   1   7  337.27   13.80
  -4   1   7  366.36   13.80
  -4   1   7  360.96   14.20
  -3  -1   7 1900.91   68.49
  -3  -1   7 1908.31   68.69
  -3  -1   7 1885.51   68.79
  -3  -1   7 1767.02   68.39
  -3  -1   7 1868.31   69.39
  -3  -1   7 1874.51   68.49
  -3  -1   7 1785.62   68.59
  -3   1   7 2041.00   70.09
   3   1  -7 1845.72   71.49
  -3   1   7 1859.31   68.69
  -3   1   7 1984.20   69.19
  -3   1   7 1923.61   71.29
  -3   1   7 1853.21   69.39
  -3   1   7 1955.80   69.59
  -3   1   7 1949.41   68.59
  -3   1   7 1901.11   69.09
  -2  -1   7 1154.58   43.80
  -2   1   7 1055.89   41.60
  -2   1   7 1147.39   42.90
  -1  -1   7 2990.40  113.69
  -1  -1   7 3180.38  112.59
  -1   1   7 3050.79  112.99
  -1   1   7 3103.49  113.19
   0  -1   7  954.20   40.40
   0  -1   7 1025.60   39.60
   0   1   7 1070.59   40.40
   1  -1   7  101.99    6.50
   1   1   7   86.59    6.50
   2  -1   7  365.16   17.50
   2   1   7  355.26   17.90
   3  -1   7  868.31   36.80
  -3  -1  -7  888.81   31.90
   3   1   7  870.21   37.60
  -3   1  -7  862.21   31.90
  -3   1  -7  842.82   37.30
   4  -1   7   59.99    5.90
  -4  -1  -7   63.49    3.10
  -4  -1  -7   60.49    3.00
  -4  -1  -7   65.99    3.60
  -4   1  -7   57.09    2.90
  -4   1  -7   60.39    3.00
  -4   1  -7   57.69    3.50
   4   1   7   57.89    6.20
   5  -1   7   49.10    5.40
  -5  -1  -7   43.30    2.80
  -5  -1  -7   47.60    3.00
  -5  -1  -7   48.20    2.40
  -5  -1  -7   45.30    2.70
  -5  -1  -7   43.80    2.40
  -5  -1  -7   46.90    2.60
  -5   1  -7   48.90    2.80
  -5   1  -7   48.10    2.40
   5   1   7   46.60    5.60
  -5   1  -7   48.40    3.20
  -5   1  -7   44.10    3.00
  -5   1  -7   46.60    2.60
  -6  -1  -7  159.88    6.20
  -6  -1  -7  152.98    6.90
  -6  -1  -7  158.98    7.40
  -6   1  -7  167.68    7.30
  -6   1  -7  175.38    7.70
  -6   1  -7  163.78    6.90
  -7  -1  -7    9.60    0.80
  -7  -1  -7    9.10    0.80
  -7  -1  -7    8.20    0.90
  -7   1  -7    9.10    0.80
  -7   1  -7    9.60    0.90
  -7   1  -7    8.20    1.00
  -7   1  -7    7.40    1.00
  -7  -2   7   42.00    2.30
  -7  -2   7   44.50    2.30
  -7  -2   7   43.30    2.20
  -7  -2   7   41.40    2.10
  -7  -2   7   41.40    2.20
  -7  -2   7   38.00    2.30
  -7   2   7   41.10    2.40
  -7   2   7   40.20    2.20
  -7   2   7   40.80    2.60
  -7   2   7   41.70    2.00
  -6  -2   7  148.39    7.00
  -6  -2   7  145.79    6.80
  -6  -2   7  151.48    6.60
  -6  -2   7  152.18    6.70
  -6  -2   7  153.68    6.90
  -6  -2   7  152.58    6.70
  -6  -2   7  154.68    6.70
  -6   2   7  162.48    6.60
  -6   2   7  170.18    7.50
  -6   2   7  169.28    7.90
  -6   2   7  153.68    7.50
  -6   2   7  162.38    6.80
  -6   2   7  157.98    6.50
  -6   2   7  153.98    6.80
  -6   2   7  154.88    6.50
  -6   2   7  158.58    6.80
  -6   2   7  181.98    8.60
  -6   2   7  163.78    7.40
  -5  -2   7    6.40    0.90
  -5  -2   7    5.20    1.00
  -5  -2   7    7.30    1.40
  -5  -2   7    6.60    0.90
  -5  -2   7    6.40    0.90
  -5  -2   7    6.00    1.30
  -5  -2   7    6.10    0.90
  -5  -2   7    5.10    1.00
  -5  -2   7    5.10    0.80
  -5  -2   7    6.90    0.90
  -5  -2   7    5.70    0.80
  -5  -2   7    6.00    0.90
  -5  -2   7    8.70    2.50
  -5   2   7    7.20    1.50
  -5   2   7    7.20    1.20
  -5   2   7    5.30    1.10
  -5   2   7    5.90    1.10
  -5   2   7    6.40    0.80
  -5   2   7    7.10    0.90
  -5   2   7    6.10    0.90
  -5   2   7    8.10    1.60
  -5   2   7    5.70    1.10
  -5   2   7    7.70    2.20
  -5   2   7    5.40    1.20
  -5   2   7    6.10    0.80
   5   2  -7    2.60    1.80
  -5   2   7    6.60    1.30
  -5   2   7    7.30    0.90
  -5   2   7    6.70    0.90
  -4  -2   7  270.27   11.20
  -4  -2   7  258.97   10.40
  -4  -2   7  265.47   11.40
  -4  -2   7  251.37   10.50
  -4  -2   7  266.27   10.60
  -4  -2   7  237.98   14.00
  -4  -2   7  267.97   10.90
  -4  -2   7  262.57   10.50
  -4  -2   7  270.87   10.80
  -4  -2   7  247.08   10.40
  -4  -2   7  259.07   10.30
  -4  -2   7  264.77   10.40
  -4  -2   7  295.67   11.40
  -4  -2   7  261.77   10.80
  -4   2   7  268.37   10.60
   4   2  -7  254.97   12.50
  -4   2   7  260.27   10.90
  -4   2   7  269.07   13.10
  -4   2   7  270.47   12.20
  -4   2   7  270.07   10.50
  -4   2   7  249.28   10.50
  -4   2   7  266.57   11.10
  -4   2   7  260.57   10.40
  -4   2   7  262.67   11.40
  -4   2   7  253.27   10.50
  -4   2   7  287.57   11.00
  -4   2   7  261.57   11.40
  -4   2   7  271.27   10.40
  -4   2   7  268.17   11.90
  -4   2   7  270.77   11.10
  -4   2   7  259.07   10.30
  -3  -2   7   13.90    1.20
  -3  -2   7   14.40    1.10
  -3  -2   7   16.10    1.30
  -3  -2   7   14.60    2.30
  -3  -2   7   14.10    1.20
  -3  -2   7   15.90    1.20
  -3  -2   7   14.70    1.10
   3   2  -7   14.10    3.10
  -3   2   7   15.40    1.60
  -3   2   7   16.30    2.00
  -3   2   7   14.30    1.80
  -3   2   7   16.10    1.50
  -3   2   7   15.40    1.10
  -3   2   7   15.40    1.80
  -3   2   7   15.50    1.10
  -3   2   7   15.20    1.20
  -3   2   7   17.10    1.90
  -3   2   7   13.30    1.40
  -2  -2   7  152.78    9.40
   2   2  -7  147.19    8.70
  -2   2   7  122.89    6.60
  -2   2   7  109.99    6.20
  -1  -2   7  701.13   28.70
  -1   2   7  760.72   28.90
  -1   2   7  737.73   29.60
   1   2  -7  740.93   31.10
   0  -2   7  240.48   11.70
   0   2   7  258.57   12.80
   0   2  -7  238.78   13.20
   1  -2   7   15.80    2.30
   1   2   7   16.00    2.40
  -1   2  -7   14.20    3.20
   2  -2   7 1195.28   48.40
   2   2   7 1198.18   49.70
  -2   2  -7 1209.88   47.10
  -2   2  -7 1260.77   50.29
   3  -2   7    3.70    1.30
  -3   2  -7    5.60    2.10
  -3   2  -7    4.10    1.40
  -3   2  -7    3.90    0.60
   3   2   7    3.80    2.00
   4  -2   7  226.28   13.30
  -4  -2  -7  227.28    9.00
  -4  -2  -7  213.88    8.80
  -4  -2  -7  230.18    9.10
   4   2   7  228.08   14.50
  -4   2  -7  219.58    9.00
  -4   2  -7  227.18    9.70
  -4   2  -7  220.98    9.20
  -4   2  -7  229.88    9.00
  -5  -2  -7   29.70    2.20
  -5  -2  -7   28.50    1.90
  -5  -2  -7   28.00    1.90
  -5  -2  -7   30.10    1.70
  -5  -2  -7   30.00    1.70
   5  -2   7   29.40    4.20
  -5   2  -7   29.70    1.90
  -5   2  -7   28.60    1.80
  -5   2  -7   26.70    2.00
  -5   2  -7   26.20    2.30
   5   2   7   21.40    4.80
  -5   2  -7   28.20    2.30
  -6  -2  -7   16.90    1.40
  -6  -2  -7   14.30    0.80
  -6  -2  -7   14.50    1.10
  -6  -2  -7   14.30    1.40
  -6  -2  -7   16.00    1.30
  -6   2  -7   16.50    1.50
  -6   2  -7   15.40    1.60
  -6   2  -7   14.50    1.40
  -6   2  -7   17.70    1.70
  -7  -2  -7   23.60    1.50
  -7  -2  -7   22.80    1.60
  -7  -2  -7   22.30    1.40
  -7   2  -7   26.70    1.50
  -7   2  -7   24.70    1.70
  -7   2  -7   22.20    1.40
  -7  -3   7   19.60    1.30
  -7  -3   7   20.30    1.30
  -7  -3   7   19.30    1.40
  -7  -3   7   21.00    1.30
  -7  -3   7   19.00    1.20
  -7  -3   7   20.00    1.30
  -7   3   7   20.90    1.50
  -7   3   7   20.20    1.10
  -7   3   7   21.00    1.60
  -7   3   7   20.60    1.30
  -6  -3   7   25.50    1.80
  -6  -3   7   22.50    1.70
  -6  -3   7   22.70    1.70
  -6  -3   7   23.90    1.60
  -6  -3   7   22.30    1.70
  -6  -3   7   24.80    1.80
  -6  -3   7   25.40    1.70
  -6  -3   7   24.50    1.70
  -6   3   7   25.70    2.10
  -6   3   7   23.80    1.50
  -6   3   7   25.70    2.40
  -6   3   7   23.40    2.00
  -6   3   7   23.30    2.10
  -6   3   7   25.20    1.50
  -6   3   7   25.30    1.80
  -5  -3   7  132.59    5.90
  -5  -3   7  133.19    6.10
  -5  -3   7  136.99    6.10
  -5  -3   7  130.19    6.20
  -5  -3   7  140.39    6.00
  -5  -3   7  145.49    6.30
  -5  -3   7  139.69    6.10
  -5  -3   7  138.49    6.00
  -5  -3   7  138.79    6.00
  -5  -3   7  131.09    9.90
  -5   3   7  132.39    6.10
  -5   3   7  144.39    5.90
  -5   3   7  136.49    6.00
  -5   3   7  133.19    7.90
  -5   3   7  147.89    6.80
  -5   3   7  139.09    6.90
   5   3  -7  115.49    9.60
  -5   3   7  143.59    6.10
  -5   3   7  154.88    7.40
  -5   3   7  139.89    6.70
  -5   3   7  138.49    5.90
  -4  -3   7    7.40    2.40
  -4  -3   7   11.10    1.40
  -4  -3   7    9.60    0.90
  -4  -3   7   10.30    1.00
  -4  -3   7   11.10    1.40
  -4  -3   7   10.10    1.00
  -4  -3   7   10.40    1.30
  -4  -3   7   12.50    1.10
  -4  -3   7    9.60    1.30
  -4  -3   7    9.00    1.40
   4   3  -7    5.20    2.70
  -4   3   7   10.10    1.70
  -4   3   7   14.70    1.50
  -4   3   7   10.00    1.00
  -4   3   7   12.80    1.00
  -4   3   7    8.90    1.30
  -4   3   7   15.30    1.80
  -4   3   7    8.70    0.90
  -4   3   7    9.20    1.20
  -4   3   7    9.90    0.90
  -4   3   7   10.00    1.00
  -4   3   7   10.10    1.00
  -4   3   7    9.60    1.60
  -3  -3   7    0.00    0.20
  -3  -3   7    1.10    1.10
  -3  -3   7    0.10    0.20
  -3  -3   7    0.30    0.20
  -3  -3   7    0.20    0.20
  -3  -3   7    0.30    0.20
  -3  -3   7    0.20    0.30
  -3   3   7    0.70    0.40
  -3   3   7    0.40    0.40
  -3   3   7    0.00    0.20
  -3   3   7    0.10    0.50
  -3   3   7    0.80    0.60
   3   3  -7    0.50    1.40
  -2  -3   7    3.70    0.70
  -2  -3   7    4.00    0.50
  -2  -3   7    2.80    1.00
  -2  -3   7    3.60    0.50
  -2   3   7    3.00    0.50
  -2   3   7    2.40    0.90
   2   3  -7    1.90    1.70
  -2   3   7    4.60    0.70
  -1  -3   7  397.76   17.30
  -1  -3   7  344.47   15.90
  -1   3   7  379.56   15.70
  -1   3   7  345.07   16.70
   1   3  -7  373.06   18.80
   0  -3   7  597.24   25.10
   0  -3   7  590.24   25.60
   0   3  -7  621.04   27.80
   0   3   7  608.64   26.70
   1  -3   7   10.30    2.30
   1  -3   7    8.70    1.90
   1   3   7   10.70    2.50
  -1   3  -7   10.50    3.00
   2  -3   7    3.80    1.60
  -2  -3  -7    5.60    0.70
   2   3   7    4.60    2.00
  -2   3  -7    4.30    0.60
  -2   3  -7    3.80    1.20
  -2   3  -7    4.00    1.90
  -3  -3  -7  102.29    4.50
   3  -3   7   99.39    7.60
  -3  -3  -7   97.29    4.30
  -3   3  -7  100.39    9.40
  -3   3  -7   99.39    7.10
   3   3   7   99.69    8.70
  -3   3  -7  105.59    4.60
  -4  -3  -7   66.09    3.10
  -4  -3  -7   62.79    3.20
  -4  -3  -7   64.79    3.10
  -4  -3  -7   61.49    3.40
   4  -3   7   65.39    6.30
  -4   3  -7   69.69    3.40
  -4   3  -7   58.59    5.70
  -4   3  -7   65.79    3.30
  -4   3  -7   61.99    3.70
   4   3   7   60.69    7.10
  -5  -3  -7   81.09    4.10
  -5  -3  -7   83.79    4.10
  -5  -3  -7   87.09    4.60
  -5  -3  -7   90.39    3.90
  -5   3  -7   89.39    5.10
  -5   3  -7   74.09    5.00
  -5   3  -7   85.09    5.20
  -6  -3  -7   15.70    1.70
  -6  -3  -7   14.90    0.80
  -6  -3  -7   14.40    1.70
  -6  -3  -7   16.60    1.10
  -6  -3  -7   16.10    1.30
  -6   3  -7   16.20    1.50
  -6   3  -7   16.70    1.30
  -6   3  -7   15.90    1.60
  -7  -3  -7    4.40    0.50
  -7   3  -7    3.80    0.70
  -7   3  -7    3.40    0.50
  -7   3  -7    3.20    0.50
  -7  -4   7    1.50    0.40
  -7  -4   7    0.70    0.30
  -7  -4   7    1.50    0.30
  -7   4   7    0.70    0.30
  -7   4   7    0.80    0.30
  -7   4   7    0.80    0.30
  -6  -4   7    1.50    0.50
  -6  -4   7    2.60    0.60
  -6  -4   7    1.10    0.50
  -6  -4   7    2.10    0.50
  -6  -4   7    1.70    0.50
  -6   4   7    2.00    0.60
  -6   4   7    1.40    0.50
  -6   4   7    2.30    0.40
  -6   4   7    2.00    0.40
  -6   4   7    1.20    0.60
  -5  -4   7   76.89    4.90
  -5  -4   7   90.99    4.70
  -5  -4   7   90.39    3.90
  -5  -4   7   83.79    5.30
  -5  -4   7   90.39    4.00
  -5   4   7   71.49    5.70
  -5   4   7   73.29    6.40
  -5   4   7   70.19    4.80
  -5   4   7   91.79    3.80
  -5   4   7   68.99    5.30
   5   4  -7   86.89    8.00
  -5   4   7   77.99    6.90
  -5   4   7   86.09    3.90
  -5   4   7   84.79    5.80
  -4  -4   7   18.60    1.50
  -4  -4   7   18.40    1.30
  -4  -4   7   17.40    1.40
  -4  -4   7   17.40    1.30
  -4  -4   7   18.80    3.40
  -4  -4   7   18.00    1.30
  -4  -4   7   21.80    1.50
  -4  -4   7   19.90    1.50
  -4  -4   7   18.10    1.30
  -4   4   7   18.80    1.80
  -4   4   7   16.40    2.10
  -4   4   7   17.00    2.40
  -4   4   7   18.40    1.50
   4   4  -7   16.50    4.10
   4   4  -7   22.40    4.40
  -4   4   7   20.40    1.40
  -4   4   7   18.90    1.80
  -4   4   7   19.10    1.30
  -4   4   7   18.60    1.80
  -3  -4   7  120.79    5.40
  -3  -4   7  126.59    8.70
  -3  -4   7  125.49    5.40
  -3  -4   7  120.99    5.20
  -3  -4   7  120.59    5.20
  -3  -4   7  125.89    5.40
  -3  -4   7  122.79    4.90
  -3  -4   7  123.59    5.30
  -3  -4   7  122.19    5.20
  -3   4   7  125.99    7.40
  -3   4   7  126.49    6.00
   3   4  -7  125.49   10.50
  -3   4   7  131.59    5.60
  -3   4   7  128.89    6.10
  -3   4   7  123.69    5.30
  -3   4   7  129.99    5.20
  -2  -4   7  132.79    5.30
  -2  -4   7  122.09    8.10
  -2  -4   7  125.79    5.40
  -2  -4   7  113.19    5.30
  -2  -4   7  127.89    5.40
  -2  -4   7  127.39    5.40
  -2  -4   7  127.99    5.10
  -2   4   7  134.79    7.50
  -2   4   7  126.19    5.50
  -2   4   7  127.79    5.30
  -2   4   7  126.99    5.40
  -2   4   7  131.19    6.00
   2   4  -7  130.39   10.40
  -1  -4   7 1221.18   48.00
  -1  -4   7 1179.88   47.50
  -1   4   7 1219.38   45.00
  -1   4   7 1198.88   48.80
   1   4  -7 1264.77   51.99
   0  -4   7   15.20    2.30
   0  -4   7   11.90    2.40
   0   4   7   12.40    3.00
   0   4   7   13.40    1.80
   0   4  -7   12.40    3.30
   1  -4   7  202.98   11.20
   1  -4   7  216.28   11.50
  -1  -4  -7  195.38    8.20
  -1   4  -7  204.58    9.90
  -1   4  -7  213.68   14.00
   1   4   7  212.88   13.10
  -1   4  -7  182.18    8.30
  -1   4  -7  207.38   10.90
   2  -4   7    2.20    1.50
   2  -4   7    2.90    1.70
  -2  -4  -7    4.10    0.70
  -2   4  -7    7.90    3.30
  -2   4  -7    1.70    0.50
   2   4   7    5.70    2.20
  -2   4  -7    2.40    0.90
   3  -4   7   84.49    7.50
   3  -4   7   92.49    7.50
  -3   4  -7   99.09    5.30
  -3   4  -7   91.59    4.60
  -3   4  -7   93.99    4.30
   3   4   7   88.89    8.90
  -3   4  -7   83.79    6.60
  -3   4  -7   92.89   10.40
  -4  -4  -7  153.48    6.30
  -4  -4  -7  153.68    6.40
   4  -4   7  152.28   10.30
  -4  -4  -7  154.58    6.50
  -4  -4  -7  149.29    6.80
   4  -4   7  137.89   10.80
  -4   4  -7  148.59    7.00
  -4   4  -7  154.68    6.40
  -4   4  -7  155.98    6.70
  -4   4  -7  155.98    7.50
  -4   4  -7  162.88    6.80
  -4   4  -7  156.28   10.10
   4   4   7  142.69   12.00
  -5  -4  -7    7.90    0.90
  -5  -4  -7    9.50    0.90
  -5  -4  -7    8.00    0.90
  -5  -4  -7    8.10    1.00
  -5  -4  -7    9.20    0.80
  -5   4  -7    8.30    1.10
  -5   4  -7    7.90    0.90
  -5   4  -7    9.50    1.30
  -6  -4  -7    0.20    0.20
  -6  -4  -7    0.70    0.50
  -6  -4  -7   -0.10    0.20
  -6   4  -7    0.70    0.30
  -6   4  -7    0.30    0.40
  -7  -4  -7    0.40    0.20
  -7  -5   7    0.80    0.30
  -7  -5   7    1.40    0.30
  -6  -5   7    0.90    0.30
  -6  -5   7    0.90    0.40
  -6  -5   7    0.50    0.30
  -6  -5   7    0.60    0.30
  -6  -5   7    0.60    0.30
  -6   5   7   -0.10    0.30
  -6   5   7    1.30    0.40
  -6   5   7    0.60    0.40
  -6   5   7    0.50    0.20
  -5  -5   7   44.00    2.50
  -5  -5   7   46.80    2.60
  -5  -5   7   43.50    2.50
  -5  -5   7   46.30    2.50
  -5  -5   7   45.90    2.60
  -5  -5   7   46.80    2.40
  -5  -5   7   46.10    2.40
  -5   5   7   45.60    4.00
  -5   5   7   44.80    2.60
   5   5  -7   48.90    5.80
  -5   5   7   46.50    3.00
  -5   5   7   46.90    2.30
  -5   5   7   49.00    3.00
  -4  -5   7  744.93   27.30
  -4  -5   7  748.53   27.50
  -4  -5   7  733.43   27.50
  -4  -5   7  730.23   27.20
  -4  -5   7  734.23   27.40
  -4  -5   7  777.92   27.60
  -4  -5   7  685.03   32.90
   4   5  -7  646.04   34.60
  -4   5   7  768.22   30.70
  -4   5   7  753.52   28.40
  -4   5   7  774.12   27.40
   4   5  -7  729.83   34.50
  -4   5   7  744.43   27.70
  -3  -5   7   84.19    3.90
  -3  -5   7   81.09    3.80
  -3  -5   7   78.89    3.70
  -3  -5   7   82.19    3.80
  -3  -5   7   80.69    7.10
  -3  -5   7   83.19    3.50
  -3  -5   7   84.39    3.90
  -3  -5   7   77.69    3.80
  -3   5   7   78.09    5.80
  -3   5   7   81.09    3.80
   3   5  -7   91.09    9.50
   3   5  -7   88.49    8.20
  -3   5   7   88.79    4.60
  -3   5   7   84.09    4.00
  -2  -5   7   35.30    1.90
  -2  -5   7   28.70    1.80
  -2  -5   7   32.20    1.90
  -2  -5   7   32.80    3.90
  -2  -5   7   30.30    1.90
  -2  -5   7   32.50    1.80
  -2  -5   7   31.50    1.70
   2   5  -7   23.80    5.10
   2   5  -7   34.00    4.90
  -2   5   7   34.00    2.00
  -2   5   7   36.20    3.70
  -2   5   7   34.00    2.40
  -2   5   7   30.50    1.90
  -1  -5   7    2.10    1.10
  -1  -5   7    3.50    0.60
  -1  -5   7    2.50    0.40
  -1  -5   7    3.20    0.60
  -1   5   7    4.40    1.50
   1   5  -7    2.20    2.40
   1   5  -7    1.00    1.30
  -1   5   7    2.80    0.60
  -1   5   7    4.60    2.80
   0  -5   7  113.99    5.00
   0  -5   7  120.59    8.30
   0  -5  -7  135.49    5.80
   0  -5   7  122.19    7.90
   0   5   7  128.09    7.90
   0   5   7  108.79    9.10
   0   5  -7  118.09   10.90
   0   5  -7  124.09    8.70
   1  -5   7   27.30    3.50
   1  -5   7   21.00    2.90
  -1  -5  -7   18.80    1.50
  -1   5  -7   22.80    2.50
  -1   5  -7   23.10    5.30
  -1   5  -7   16.50    3.20
   1   5   7   22.00    4.50
  -1   5  -7   22.90    1.80
   2  -5   7  497.55   22.10
   2  -5   7  485.35   23.40
   2  -5   7  453.45   18.00
  -2  -5  -7  481.85   18.40
   2   5   7  503.55   26.00
  -2   5  -7  491.75   21.40
  -2   5  -7  477.05   27.20
  -2   5  -7  465.05   18.80
  -3  -5  -7  515.15   18.90
   3  -5   7  515.05   24.20
   3  -5   7  465.65   18.60
  -3   5  -7  515.65   18.90
  -3   5  -7  471.15   19.20
  -3   5  -7  489.85   22.50
   3   5   7  526.85   27.40
  -3   5  -7  484.25   19.30
  -4  -5  -7   38.20    2.20
  -4  -5  -7   39.70    2.20
  -4  -5  -7   38.90    2.30
  -4   5  -7   41.00    2.40
  -4   5  -7   40.80    3.00
  -4   5  -7   38.30    2.90
  -4   5  -7   35.70    2.20
  -4   5  -7   37.60    4.30
  -5  -5  -7   17.10    1.20
  -5  -5  -7   15.60    1.30
  -5  -5  -7   17.50    1.10
  -5   5  -7   16.60    1.80
  -5   5  -7   17.90    1.40
  -5   5  -7   15.80    1.50
  -6  -5  -7   10.70    0.80
  -6  -5  -7   10.20    0.70
  -6   5  -7    9.20    0.80
  -6   5  -7    9.50    1.10
  -6   5  -7   10.10    0.90
  -6  -6   7    1.10    0.30
  -6  -6   7    1.90    0.40
  -6  -6   7    2.50    0.40
  -6   6   7    1.60    0.40
  -6   6   7    1.70    0.50
  -5  -6   7   21.40    1.30
  -5  -6   7   22.40    1.40
  -5  -6   7   21.20    1.30
  -5  -6   7   21.30    1.50
  -5  -6   7   21.90    1.40
  -5  -6   7   20.90    1.40
  -5   6   7   20.40    1.70
  -5   6   7   21.60    1.80
  -5   6   7   20.60    1.20
  -5   6   7   20.20    2.70
  -5   6   7   20.50    1.50
  -4  -6   7  100.99    4.00
  -4  -6   7  103.19    4.40
  -4  -6   7  103.39    4.70
  -4  -6   7  100.69    4.60
  -4  -6   7  107.09    4.60
  -4  -6   7  105.29    4.60
  -4  -6   7  101.39    4.60
   4   6  -7  103.49    9.00
  -4   6   7  102.09    6.90
  -4   6   7  107.49    5.30
  -4   6   7   99.39    4.70
  -4   6   7  103.69    5.10
  -4   6   7  110.09    4.50
  -3  -6   7   76.09    3.70
  -3  -6   7   75.79    3.40
  -3  -6   7   78.69    3.60
  -3  -6   7   80.39    3.80
  -3  -6   7   76.99    3.70
  -3  -6   7   79.39    3.60
  -3   6   7   73.69    4.30
   3   6  -7   83.09    8.00
  -3   6   7   77.29    3.60
  -3   6   7   79.29    3.80
  -2  -6   7   69.29    3.20
  -2  -6   7   66.79    3.30
  -2  -6   7   70.19    3.30
  -2  -6   7   70.39    3.30
  -2  -6   7   73.49    3.50
  -2  -6   7   67.39    6.00
  -2  -6   7   71.09    3.40
  -2   6   7   71.79    3.40
  -2   6   7   72.79    3.50
  -2   6   7   74.49    5.90
  -2   6   7   70.19    4.10
   2   6  -7   80.39    7.60
   2   6  -7   59.69    8.50
  -1  -6   7  283.47   11.60
  -1  -6   7  305.17   11.60
  -1  -6   7  299.87   11.60
  -1  -6   7  285.57   15.60
  -1  -6   7  296.27   16.70
   1   6  -7  281.27   20.30
   1   6  -7  305.57   17.10
  -1   6   7  348.57   15.60
   0  -6   7  134.79    5.70
   0  -6   7  157.48   10.40
   0  -6   7  140.49    8.50
   0  -6   7  131.09    5.70
   0  -6   7  134.49    5.70
   0  -6  -7  131.09    5.90
   0   6   7  131.99   11.10
   0   6  -7  123.89   12.40
   0   6  -7  142.19    9.80
   0   6   7  147.49    8.60
   1  -6   7    0.20    1.30
  -1  -6  -7    0.80    0.40
   1  -6   7    0.70    0.30
   1  -6   7    1.10    1.30
  -1   6  -7    2.00    2.10
  -1   6  -7   -0.60    1.20
   1   6   7    1.30    0.90
   1   6   7    2.10    2.40
   2  -6   7    2.40    0.50
  -2  -6  -7    2.80    0.70
   2  -6   7    3.60    1.70
  -2   6  -7    3.90    1.40
  -2   6  -7    1.00    4.30
   2   6   7    4.40    2.90
  -3  -6  -7    1.50    0.50
   3  -6   7    1.30    0.40
   3  -6   7    3.30    2.10
  -3   6  -7    1.70    0.80
  -3   6  -7    0.80    0.90
   3   6   7   -1.60    2.70
  -4  -6  -7   31.80    1.90
  -4  -6  -7   30.20    1.90
  -4  -6  -7   30.80    1.80
  -4   6  -7   28.40    3.40
  -4   6  -7   30.50    1.80
  -4   6  -7   28.70    2.40
  -5  -6  -7    3.40    0.50
  -5  -6  -7    3.60    0.70
  -5  -6  -7    4.10    0.50
  -5   6  -7    3.60    0.80
  -6  -6  -7    5.60    0.50
  -6   6  -7    5.60    0.70
  -5  -7   7  280.37   10.70
  -5  -7   7  278.97   10.60
  -5  -7   7  260.77   10.70
  -5   7   7  297.07   10.80
  -4  -7   7  181.88    8.10
  -4  -7   7  209.28    8.00
  -4  -7   7  199.18    8.10
  -4   7   7  206.28    8.20
   4   7  -7  210.48   13.60
  -4   7   7  216.18    8.10
  -4   7   7  188.28   10.40
  -4   7   7  207.68    8.80
  -3  -7   7  567.74   20.40
  -3  -7   7  549.25   20.90
  -3  -7   7  540.35   20.70
  -3  -7   7  541.05   20.80
  -3   7   7  548.15   20.60
   3   7  -7  552.04   27.50
  -3   7   7  577.54   21.90
  -3   7   7  552.94   24.00
  -2  -7   7   61.79    2.90
  -2  -7   7   63.79    3.10
  -2  -7   7   61.99    3.10
  -2  -7   7   60.79    3.00
  -2   7   7   61.69    3.00
   2   7  -7   49.60    8.50
  -2   7   7   60.29    3.10
  -2   7   7   56.89    5.10
  -2   7   7   61.79    3.80
   2   7  -7   60.79    6.70
  -1  -7   7   78.69    3.70
  -1   7   7   87.19    6.40
   1   7  -7   69.09   11.20
  -1   7   7   86.99    4.80
   1   7  -7   83.99    7.80
   0  -7   7  491.95   18.90
   0  -7   7  475.55   25.40
   0  -7  -7  506.85   19.20
   0   7   7  497.15   22.30
   0   7  -7  543.45   31.20
   0   7  -7  515.15   24.30
  -1  -7  -7   66.69    3.40
   1  -7   7   67.39    7.60
   1  -7   7   68.49    3.20
   1   7   7   69.19    5.40
  -1   7  -7   54.19    9.90
   1   7   7   48.60    8.60
   2  -7   7   17.10    1.30
  -2  -7  -7   17.50    1.60
   2   7   7   16.60    2.50
  -3  -7  -7   12.30    1.00
   3  -7   7   11.70    1.00
  -3  -7  -7   12.70    1.20
  -3   7  -7   11.30    1.40
  -3   7  -7   11.80    1.20
   3   7   7   14.00    2.00
  -4  -7  -7  164.58    6.80
  -4  -7  -7  176.08    6.80
  -4  -7  -7  168.88    6.80
  -4   7  -7  166.18    6.80
  -4   7  -7  170.68    7.60
  -5  -7  -7    1.70    0.30
  -5  -7  -7    2.40    0.30
  -5  -7  -7    1.90    0.30
  -5   7  -7    2.10    0.50
  -5  -8   7   89.19    3.50
  -5  -8   7   91.99    3.40
  -5   8   7   75.79    3.30
  -5   8   7   75.49    3.60
  -4  -8   7    4.00    0.50
  -4  -8   7    3.50    0.50
  -4  -8   7    3.80    0.50
  -4   8   7    2.90    0.50
  -4   8   7    2.90    0.70
  -3  -8   7   55.79    2.80
  -3  -8   7   55.69    2.70
  -3  -8   7   58.79    2.50
  -3  -8   7   58.29    2.60
   3   8  -7   42.20    5.20
  -3   8   7   52.99    4.50
  -3   8   7   60.89    2.70
  -3   8   7   53.99    2.50
  -3   8   7   52.29    3.20
  -2  -8   7  179.08    7.00
  -2  -8   7  184.58    7.00
  -2  -8   7  179.28    7.10
  -2  -8   7  176.98    7.20
  -2   8   7  172.68    7.10
  -2   8   7  172.88    7.00
  -2   8   7  180.68    8.10
  -2   8   7  154.48    9.50
   2   8  -7  166.38   11.70
  -1  -8   7  891.21   32.30
  -1  -8   7  888.31   32.30
   1  -8  -7  781.52   33.00
  -1   8   7  934.81   32.50
   1   8  -7  906.11   38.80
  -1   8   7  896.01   33.50
  -1   8   7  861.81   35.70
   0  -8  -7   24.70    1.70
   0  -8   7   23.80    1.50
   0   8  -7   22.70    4.30
   0   8   7   24.80    3.00
  -1  -8  -7   68.99    3.50
  -1   8  -7   71.09    3.80
   1   8   7   74.39    5.50
   2  -8   7    5.80    0.70
  -2  -8  -7    5.50    0.80
   2   8   7    6.40    1.60
  -2   8  -7    7.10    1.20
  -3  -8  -7  116.69    4.90
   3  -8   7  116.39    4.70
  -3  -8  -7  118.59    4.80
  -3  -8  -7  115.19    4.70
  -3   8  -7  107.09    5.20
  -3   8  -7  110.19    5.40
  -4  -8  -7   37.80    1.80
  -4  -8  -7   36.10    1.70
  -4  -8  -7   37.40    1.80
  -4   8  -7   34.80    1.90
  -4   8  -7   35.30    2.20
  -4  -9   7   20.90    1.10
  -4  -9   7   19.40    1.10
  -4   9   7   20.70    1.30
  -3  -9   7   11.70    0.70
  -3  -9   7   12.60    0.90
  -3  -9   7   12.10    0.70
  -3  -9   7   11.30    0.90
  -3   9   7   12.20    1.10
  -2  -9   7   33.10    1.80
  -2  -9   7   33.70    1.70
  -2  -9   7   33.60    1.70
  -2  -9   7   34.20    1.80
  -2   9   7   32.30    3.80
  -2   9   7   31.80    1.70
  -2   9   7   34.30    2.30
  -1  -9   7   39.10    2.00
  -1  -9   7   38.40    2.10
  -1  -9   7   39.00    1.90
  -1  -9   7   39.10    2.00
  -1   9   7   38.70    1.90
  -1   9   7   35.50    2.50
  -1   9   7   35.60    3.90
   0  -9   7   13.70    1.00
   0  -9   7   14.90    1.10
   0  -9  -7   14.60    1.20
   0   9   7   12.10    1.30
   0   9   7   12.90    1.10
   0   9   7   14.10    2.10
   1  -9   7    0.50    0.30
  -1  -9  -7    0.30    0.30
   1   9   7    1.00    0.40
  -2  -9  -7   14.00    1.00
   2  -9   7   12.80    0.90
  -2  -9  -7   12.20    0.80
  -2   9  -7   13.00    1.10
   2   9   7   12.90    1.10
  -3  -9  -7    3.00    0.40
  -3  -9  -7    3.60    0.50
  -3   9  -7    2.90    0.40
  -2 -10   7   12.70    0.80
  -2 -10   7   12.40    0.70
  -2 -10   7   11.30    0.80
  -2  10   7   11.10    0.90
  -1 -10   7   66.69    2.90
  -1 -10   7   65.59    2.80
  -1  10   7   67.59    3.20
   0 -10  -7    0.40    0.50
   0 -10   7    0.30    0.20
   0 -10   7    0.50    0.20
   0 -10   7    0.30    0.20
   0 -10   7   -0.20    0.10
   0  10   7    0.20    0.30
   1 -10   7   26.20    1.20
   1 -10   7   24.80    1.20
   1 -10   7   26.70    1.30
  -1 -10  -7   25.10    1.30
   1  10   7   22.90    1.40
   1  10   7   23.00    1.30
  -1  10  -7   25.60    1.50
  -2 -10  -7    5.30    0.50
  -2 -10  -7    5.20    0.40
  -2  10  -7    5.00    0.50
  -7   0   8    0.50    0.40
  -7   0   8    0.00    0.30
  -7   0   8    0.30    0.30
  -7   0   8   -0.10    0.20
  -7   0   8    0.10    0.40
  -7   0   8   -0.10    0.20
  -7   0   8    0.20    0.20
  -6   0   8    6.60    1.30
  -6   0   8    6.90    1.00
  -6   0   8    7.80    0.90
  -6   0   8    8.40    0.90
  -6   0   8    7.90    1.00
  -6   0   8    7.60    1.00
  -6   0   8    8.10    1.10
  -6   0   8    8.10    0.90
  -6   0   8    7.40    0.90
  -6   0   8    8.30    1.20
  -6   0   8    6.40    1.20
  -6   0   8    6.90    1.10
  -6   0   8    6.90    1.40
  -6   0   8    7.20    0.90
  -5   0   8    0.30    0.40
  -5   0   8   -0.40    0.50
  -5   0   8    0.40    0.40
  -5   0   8    0.20    0.50
  -5   0   8   -0.40    0.30
  -5   0   8    0.00    0.30
  -5   0   8   -0.30    0.40
  -5   0   8    0.30    0.30
  -5   0   8    0.10    0.20
  -5   0   8    0.20    0.40
  -5   0   8    1.30    1.90
  -5   0   8    0.00    0.60
  -5   0   8    0.10    0.50
  -5   0   8    1.20    0.80
  -4   0   8  278.97   11.60
  -4   0   8  300.87   15.20
  -4   0   8  315.27   12.40
  -4   0   8  292.37   11.70
  -4   0   8  300.37   12.20
  -4   0   8  300.47   13.00
  -4   0   8  299.27   11.60
  -4   0   8  299.47   11.70
  -4   0   8  276.97   11.80
  -4   0   8  309.07   12.00
  -4   0   8  312.27   11.90
  -4   0   8  292.17   12.50
  -4   0   8  291.67   11.50
  -4   0   8  299.37   11.60
  -4   0   8  290.37   12.40
  -2   0   8  269.27   10.80
  -2   0   8  257.17   12.70
  -1   0   8    0.60    0.60
  -1   0   8   -0.50    0.60
   0   0   8  646.44   26.50
   0   0   8  616.14   26.90
   1   0   8   -0.30    1.00
   2   0   8  175.38   11.10
  -2   0  -8  190.28    8.10
   3   0   8   -0.20    0.90
  -3   0  -8    2.00    0.50
  -4   0  -8   13.70    1.20
   4   0   8   13.40    3.50
  -4   0  -8   13.10    1.10
  -4   0  -8   17.00    3.10
  -5   0  -8    0.30    0.20
  -5   0  -8    0.20    0.30
  -5   0  -8   -0.10    0.40
   5   0   8   -1.90    1.90
  -5   0  -8    0.50    0.50
  -5   0  -8    1.40    0.40
  -6   0  -8  180.18    7.70
  -6   0  -8  187.98    7.70
  -6   0  -8  193.08    8.50
  -6   0  -8  181.58    7.30
  -6   0  -8  196.38    8.00
  -7   0  -8    0.00    0.20
  -7   0  -8    1.20    0.40
  -7   0  -8    0.00    0.20
  -7  -1   8   22.60    1.50
  -7  -1   8   23.10    1.40
  -7  -1   8   21.70    1.50
  -7  -1   8   24.10    1.50
  -7  -1   8   23.50    1.40
  -7  -1   8   22.50    1.60
  -7  -1   8   22.00    1.40
  -7   1   8   22.40    1.30
  -7   1   8   23.00    1.50
  -7   1   8   25.80    1.40
  -7   1   8   20.90    1.40
  -7   1   8   23.00    1.70
  -6  -1   8    6.70    0.80
  -6  -1   8    5.70    1.10
  -6  -1   8    4.50    0.90
  -6  -1   8    5.30    0.80
  -6  -1   8    5.50    0.80
  -6  -1   8    6.40    1.00
  -6  -1   8    5.40    0.80
  -6  -1   8    5.40    0.80
  -6  -1   8    6.10    1.00
  -6  -1   8    5.90    0.90
  -6   1   8    4.80    1.10
  -6   1   8    5.10    0.70
  -6   1   8    5.20    0.70
  -6   1   8    5.70    0.80
  -6   1   8    8.70    1.20
  -6   1   8    5.10    0.90
  -6   1   8    5.60    1.00
  -6   1   8    5.60    1.10
  -6   1   8    6.40    1.10
  -6   1   8    5.60    1.00
  -6   1   8    6.10    1.20
  -6   1   8    5.10    1.10
  -6   1   8    6.50    0.80
  -6   1   8    5.20    0.80
  -5  -1   8  552.74   21.70
  -5  -1   8  575.04   22.00
  -5  -1   8  591.54   21.80
  -5  -1   8  573.94   21.60
  -5  -1   8  543.35   21.80
  -5  -1   8  566.84   21.80
  -5  -1   8  596.74   22.70
  -5  -1   8  561.14   21.60
  -5  -1   8  523.65   26.30
  -5  -1   8  572.14   22.50
  -5  -1   8  569.04   22.30
  -5  -1   8  631.54   22.20
  -5  -1   8  590.14   23.00
  -5   1   8  561.24   22.40
  -5   1   8  564.34   21.70
  -5   1   8  628.04   23.10
  -5   1   8  570.94   22.10
  -5   1   8  572.44   22.30
  -5   1   8  598.84   23.40
  -5   1   8  574.94   21.50
  -5   1   8  578.74   22.70
  -5   1   8  566.04   21.70
  -5   1   8  566.84   22.10
  -5   1   8  553.64   21.50
  -5   1   8  556.24   21.50
  -5   1   8  563.54   21.70
  -4  -1   8  112.39    5.00
  -4  -1   8  113.79    4.90
  -4  -1   8  114.09    5.20
  -4  -1   8  114.79    5.50
  -4  -1   8  116.19    5.30
  -4  -1   8  108.29    4.90
  -4  -1   8  113.09    5.80
  -4  -1   8  114.09    5.00
  -4  -1   8  112.29    5.60
  -4  -1   8  115.19    6.10
  -4  -1   8  120.79    5.20
  -4  -1   8  114.69    5.60
  -4  -1   8  109.29    8.00
  -4  -1   8  107.29    5.10
  -4  -1   8  103.29    5.00
  -4   1   8  114.29    5.00
  -4   1   8  113.39    5.20
  -4   1   8  117.19    5.90
  -4   1   8  110.79    5.30
  -4   1   8  116.79    5.10
  -4   1   8  104.69    7.30
  -4   1   8  107.09    5.30
  -4   1   8  116.99    5.00
  -4   1   8  104.29    4.90
  -4   1   8  135.19    5.80
  -4   1   8  120.09    5.90
  -4   1   8  114.89    5.10
  -4   1   8  115.09    5.60
  -4   1   8  114.79    5.10
  -3  -1   8  945.21   36.30
  -3  -1   8  980.10   37.10
  -3  -1   8  944.21   36.30
  -3  -1   8  908.51   36.30
  -3  -1   8  994.00   36.20
  -3  -1   8 1037.70   36.60
  -3  -1   8  986.10   39.90
  -3  -1   8 1002.40   36.20
  -3  -1   8  977.60   36.90
  -3   1   8 1002.10   36.20
  -3   1   8 1046.10   37.00
  -3   1   8  999.70   37.60
  -3   1   8  912.81   36.50
  -3   1   8 1000.50   39.10
  -3   1   8  992.60   36.20
  -3   1   8 1055.89   37.90
  -3   1   8 1008.10   36.90
  -3   1   8  990.20   37.20
  -3   1   8 1013.70   36.40
  -2   1   8  847.72   32.80
  -2   1   8  880.81   34.20
  -1  -1   8   66.89    4.40
  -1  -1   8   70.89    5.30
  -1   1   8   69.69    4.90
  -1   1   8   67.39    4.60
   0  -1   8 3330.67  123.59
   0   1   8 3369.06  124.29
   1  -1   8  420.56   19.30
   1   1   8  412.06   19.80
   2  -1   8  877.51   35.90
  -2  -1  -8  828.12   31.00
   2   1   8  836.72   36.30
  -2   1  -8  827.22   31.00
  -3  -1  -8  755.72   28.10
   3  -1   8  767.72   33.50
  -3   1  -8  750.02   28.00
  -3   1  -8  786.12   28.00
  -3   1  -8  716.83   34.10
   3   1   8  767.32   34.20
  -4  -1  -8  587.14   23.00
   4  -1   8  595.64   28.10
  -4  -1  -8  593.44   22.40
  -4  -1  -8  610.74   22.50
  -4   1  -8  611.14   22.40
   4   1   8  599.94   29.10
  -5  -1  -8  204.08    8.80
  -5  -1  -8  193.48    8.30
  -5  -1  -8  194.48    8.20
  -5  -1  -8  199.88    7.90
  -5   1  -8  205.28    8.50
   5   1   8  189.58   18.40
  -5   1  -8  200.48    8.10
  -5   1  -8  199.68    8.90
  -5   1  -8  199.08    8.00
  -5   1  -8  195.38    8.80
  -6  -1  -8  252.37   10.50
  -6  -1  -8  246.88   10.00
  -6  -1  -8  267.67    9.90
  -6   1  -8  225.38   10.30
  -6   1  -8  272.47   10.90
  -6   1  -8  230.18   10.00
  -6   1  -8  253.57   10.60
  -7  -1  -8    3.40    0.50
  -7  -1  -8    3.00    0.40
  -7  -1  -8    3.10    0.60
  -7   1  -8    4.00    0.70
  -7   1  -8    3.10    0.50
  -7  -2   8   12.10    1.10
  -7  -2   8   12.10    1.00
  -7  -2   8   11.90    1.00
  -7  -2   8   12.00    0.90
  -7  -2   8   12.90    1.00
  -7  -2   8   12.90    1.00
  -7   2   8   12.30    1.00
  -7   2   8   11.60    0.80
  -7   2   8   12.10    1.10
  -6  -2   8    8.20    1.00
  -6  -2   8    9.30    1.00
  -6  -2   8   11.50    1.10
  -6  -2   8    9.20    1.00
  -6  -2   8   10.00    1.10
  -6  -2   8    8.80    0.90
  -6  -2   8    9.20    0.90
  -6  -2   8    8.40    1.00
  -6  -2   8    9.70    1.10
  -6   2   8    9.00    1.00
  -6   2   8    9.90    1.00
  -6   2   8    8.90    0.90
  -6   2   8   11.40    1.40
  -6   2   8   12.30    1.80
  -6   2   8    9.00    1.20
  -6   2   8   12.60    1.20
  -6   2   8    9.30    0.90
  -6   2   8   10.90    1.40
  -6   2   8    9.30    0.90
  -5  -2   8 1397.76   57.39
  -5  -2   8 1475.95   52.59
  -5  -2   8 1418.06   51.79
  -5  -2   8 1335.27   51.49
  -5  -2   8 1360.26   51.49
  -5  -2   8 1387.36   51.69
  -5  -2   8 1377.56   51.39
  -5  -2   8 1389.86   51.99
  -5  -2   8 1379.26   51.49
  -5  -2   8 1409.76   51.69
  -5   2   8 1356.76   51.59
  -5   2   8 1376.76   52.59
  -5   2   8 1441.16   52.39
  -5   2   8 1480.95   52.39
  -5   2   8 1480.05   51.39
  -5   2   8 1393.16   51.69
  -5   2   8 1424.66   52.69
  -5   2   8 1405.36   51.39
  -5   2   8 1443.46   51.79
  -5   2   8 1399.96   51.39
  -5   2   8 1437.96   51.59
  -5   2   8 1420.16   52.09
  -4  -2   8    2.20    0.50
  -4  -2   8    1.00    0.40
  -4  -2   8    0.50    0.30
  -4  -2   8   -0.90    0.90
  -4  -2   8    0.60    0.30
  -4  -2   8    0.50    0.30
  -4  -2   8    0.10    0.50
  -4  -2   8    0.70    0.40
  -4  -2   8    1.40    0.50
  -4  -2   8    1.50    0.40
  -4  -2   8    1.20    0.40
  -4   2   8    1.10    0.70
  -4   2   8    0.40    0.50
  -4   2   8    1.60    0.40
  -4   2   8    0.30    0.30
  -4   2   8    0.90    0.80
  -4   2   8    0.40    0.50
  -4   2   8    2.70    0.70
  -4   2   8    1.50    0.70
  -4   2   8    0.80    0.40
  -4   2   8    1.80    0.60
  -4   2   8    1.30    0.30
  -4   2   8    1.10    0.50
  -4   2   8    1.10    0.40
  -3  -2   8  211.78    8.80
  -3  -2   8  215.28    8.60
  -3  -2   8  215.48    8.60
  -3  -2   8  221.48    8.70
  -3  -2   8  221.68    9.40
  -3  -2   8  206.08   11.80
  -3  -2   8  215.38    8.80
  -3  -2   8  211.58    8.10
  -3  -2   8  220.68    9.00
  -3   2   8  215.58    8.80
  -3   2   8  221.78    9.60
   3   2  -8  210.28   12.50
  -3   2   8  225.88   10.20
  -3   2   8  215.08    8.70
  -3   2   8  229.48    9.00
  -3   2   8  215.28    8.70
  -3   2   8  232.78   10.90
  -3   2   8  226.88    9.40
  -3   2   8  229.88    9.40
  -2  -2   8 1186.98   43.90
  -2  -2   8 1062.39   39.70
  -2  -2   8 1078.89   39.60
  -2  -2   8  994.00   39.70
  -2   2   8 1055.59   39.60
   2   2  -8 1113.09   44.60
  -2   2   8 1077.99   41.20
  -2   2   8 1066.79   39.60
  -2   2   8 1151.68   41.80
  -1  -2   8 1314.57   53.79
  -1   2   8 1302.67   50.39
  -1   2   8 1344.57   51.19
   1   2  -8 1339.67   53.29
   0  -2   8    5.90    1.70
   0  -2   8    7.20    1.60
   0   2   8    8.10    2.10
   0   2  -8    6.10    1.90
   1  -2   8  453.85   29.10
   1  -2   8  479.35   21.60
  -1   2  -8  517.65   23.90
   1   2   8  481.55   22.80
  -2  -2  -8   37.10    2.20
   2  -2   8   42.40    4.50
  -2   2  -8   38.30    2.30
  -2   2  -8   42.90    5.30
   2   2   8   47.50    5.30
   3  -2   8    8.70    2.10
  -3  -2  -8   10.10    0.90
   3   2   8    5.10    2.10
  -3   2  -8   11.20    3.50
  -3   2  -8    7.30    0.90
   4  -2   8    2.30    1.80
  -4  -2  -8    0.70    0.30
  -4  -2  -8    0.40    0.30
  -4   2  -8    0.90    0.40
  -4   2  -8    1.40    0.50
   4   2   8    5.50    2.20
  -4   2  -8    0.80    0.60
  -4   2  -8    1.00    0.60
  -5  -2  -8    1.30    0.60
  -5  -2  -8    3.20    0.70
  -5  -2  -8    2.00    0.60
  -5   2  -8    1.30    0.50
  -5   2  -8    2.30    0.90
  -5   2  -8    3.00    0.80
  -5   2  -8    2.40    0.60
  -6  -2  -8   64.59    2.70
  -6  -2  -8   64.19    3.20
  -6  -2  -8   64.89    3.20
  -6  -2  -8   63.29    3.50
  -6   2  -8   63.59    3.50
  -6   2  -8   69.39    3.80
  -6   2  -8   67.69    3.40
  -7  -2  -8   44.40    2.10
  -7  -2  -8   43.50    2.00
  -7  -2  -8   41.40    2.10
  -7   2  -8   39.00    2.20
  -7   2  -8   51.19    2.80
  -7  -3   8    0.40    0.30
  -7  -3   8   -0.10    0.30
  -7  -3   8    0.00    0.20
  -7  -3   8    1.10    0.40
  -7  -3   8    0.50    0.30
  -7  -3   8    0.30    0.20
  -7   3   8    0.10    0.20
  -7   3   8    0.00    0.10
  -7   3   8    0.10    0.20
  -6  -3   8  134.29    5.80
  -6  -3   8  135.99    5.90
  -6  -3   8  136.79    5.70
  -6  -3   8  133.59    5.80
  -6  -3   8  135.49    6.00
  -6  -3   8  133.79    5.70
  -6  -3   8  127.69    5.90
  -6   3   8  140.29    6.60
  -6   3   8  142.49    5.70
  -6   3   8  134.09    5.60
  -6   3   8  138.79    6.00
  -6   3   8  139.19    6.40
  -5  -3   8   32.70    2.10
  -5  -3   8   35.50    2.20
  -5  -3   8   33.00    2.20
  -5  -3   8   33.50    2.20
  -5  -3   8   31.10    2.00
  -5  -3   8   32.20    2.00
  -5  -3   8   32.10    2.00
  -5   3   8   33.40    3.20
  -5   3   8   35.30    2.30
   5   3  -8   32.70    4.70
  -5   3   8   41.20    3.00
  -5   3   8   31.30    2.50
  -5   3   8   32.70    2.00
  -5   3   8   36.40    2.10
  -5   3   8   33.20    3.00
  -5   3   8   33.00    2.20
  -5   3   8   31.30    2.60
  -4  -3   8  279.17   15.00
  -4  -3   8  265.27   10.20
  -4  -3   8  268.87   10.20
  -4  -3   8  248.88   10.10
  -4  -3   8  252.27   10.30
  -4  -3   8  236.58   10.00
  -4  -3   8  270.87   10.40
  -4  -3   8  258.67   10.30
  -4  -3   8  256.97   10.20
  -4   3   8  257.77   10.20
  -4   3   8  257.07   10.10
  -4   3   8  252.37   11.20
  -4   3   8  258.97   11.00
  -4   3   8  251.87   10.90
  -4   3   8  237.18   12.10
  -4   3   8  260.57   10.10
  -4   3   8  253.77   10.20
  -4   3   8  276.07   10.50
   4   3  -8  219.18   14.30
  -3  -3   8    8.20    0.90
  -3  -3   8    7.60    0.60
  -3  -3   8    8.30    0.90
  -3  -3   8    8.20    0.90
  -3  -3   8    9.40    1.10
  -3  -3   8    7.40    1.90
  -3  -3   8    8.20    0.80
  -3  -3   8    9.00    0.80
  -3   3   8    9.20    0.90
   3   3  -8    8.60    2.80
  -3   3   8    8.50    1.10
  -3   3   8   10.60    1.30
  -3   3   8    9.30    1.50
  -3   3   8    7.60    0.80
  -3   3   8    8.30    0.80
  -2  -3   8  166.78    6.80
  -2  -3   8  162.38    6.90
  -2  -3   8  156.28    6.70
  -2  -3   8  174.38    7.00
   2   3  -8  163.38   11.20
  -2   3   8  172.48    6.90
  -2   3   8  169.48    8.50
  -2   3   8  165.48    7.50
  -2   3   8  177.08    8.00
  -2   3   8  179.68    6.90
  -1  -3   8  751.92   31.50
  -1  -3   8  801.72   32.70
  -1   3   8  769.62   30.90
   1   3  -8  798.72   35.10
  -1   3   8  791.12   30.60
  -1   3   8  810.12   32.80
   0  -3   8  362.46   17.30
   0  -3   8  412.46   18.40
   0   3  -8  369.46   20.00
   0   3   8  389.76   17.30
   0   3   8  382.06   18.90
   1  -3   8  144.89    8.90
   1  -3   8  152.28    9.50
  -1   3  -8  152.38   11.00
  -1   3  -8  137.49    6.10
   1   3   8  149.09   10.20
   2  -3   8   10.50    2.40
  -2  -3  -8   11.00    1.00
   2   3   8   13.60    3.30
  -2   3  -8   10.50    1.00
  -2   3  -8    8.90    3.00
   3  -3   8    9.90    2.60
  -3  -3  -8   10.70    1.00
  -3   3  -8   10.20    1.00
   3   3   8    9.50    3.30
  -3   3  -8    6.10    3.60
  -4  -3  -8   10.70    1.00
  -4  -3  -8   12.00    0.90
   4  -3   8   14.70    3.50
  -4  -3  -8   11.70    1.30
  -4   3  -8   12.10    1.20
   4   3   8   14.00    4.10
  -4   3  -8   12.50    1.20
  -4   3  -8    8.80    1.20
  -5  -3  -8    1.50    0.40
  -5  -3  -8    0.90    0.40
  -5  -3  -8    2.10    0.60
  -5  -3  -8    1.30    0.40
  -5  -3  -8    1.90    0.60
  -5   3  -8    2.50    0.70
  -5   3  -8    0.70    0.50
  -5   3  -8    1.10    0.40
  -5   3  -8    0.90    0.40
  -6  -3  -8    1.60    0.50
  -6  -3  -8    2.10    0.30
  -6  -3  -8    1.90    0.50
  -6  -3  -8    2.10    0.50
  -6   3  -8    1.40    0.50
  -6   3  -8    1.90    0.50
  -6   3  -8    1.80    0.50
  -7  -3  -8    7.10    0.60
  -7   3  -8    5.90    0.60
  -7   3  -8    6.20    0.50
  -7  -4   8   14.80    1.00
  -7  -4   8   14.90    0.90
  -7  -4   8   15.70    0.90
  -7   4   8   13.40    0.90
  -7   4   8   13.40    1.00
  -6  -4   8    4.00    0.60
  -6  -4   8    3.70    0.60
  -6  -4   8    4.00    0.60
  -6  -4   8    4.30    0.60
  -6  -4   8    4.40    0.80
  -6  -4   8    4.10    0.60
  -6  -4   8    4.80    0.70
  -6   4   8    4.70    0.80
  -6   4   8    4.30    0.60
  -6   4   8    3.50    0.50
  -6   4   8    4.20    0.90
  -6   4   8    3.80    0.50
  -5  -4   8   -0.10    0.20
  -5  -4   8    0.30    0.30
  -5  -4   8    0.00    0.20
  -5  -4   8    0.90    0.30
  -5  -4   8    0.20    0.20
  -5  -4   8   -0.70    0.30
  -5  -4   8   -0.10    0.20
  -5   4   8    0.10    0.30
  -5   4   8    0.00    0.20
  -5   4   8    0.20    0.20
  -5   4   8    0.80    0.40
  -5   4   8    0.00    0.30
  -5   4   8    0.90    1.00
   5   4  -8    1.80    1.80
  -4  -4   8  146.39    6.10
  -4  -4   8  149.39    6.20
  -4  -4   8  143.19    6.10
  -4  -4   8  150.48    6.40
  -4  -4   8  145.89    6.40
  -4  -4   8  142.29   10.20
  -4  -4   8  153.58    6.30
  -4  -4   8  152.58    6.40
  -4  -4   8  141.09    6.10
  -4   4   8  152.78    6.50
  -4   4   8  154.08    6.10
  -4   4   8  149.09    7.10
   4   4  -8  124.19   10.80
  -4   4   8  138.69    8.20
  -4   4   8  154.18    6.20
   4   4  -8  135.19   10.90
  -3  -4   8  617.84   22.70
  -3  -4   8  597.04   22.30
  -3  -4   8  601.14   23.00
  -3  -4   8  588.24   24.10
  -3  -4   8  559.44   23.30
  -3  -4   8  626.24   22.90
  -3  -4   8  596.54   22.70
  -3  -4   8  626.94   27.70
  -3  -4   8  587.64   22.70
   3   4  -8  623.34   36.60
  -3   4   8  632.34   23.00
  -3   4   8  608.54   22.80
  -3   4   8  643.34   22.70
  -3   4   8  622.34   23.70
  -3   4   8  605.64   25.40
  -3   4   8  635.94   23.60
  -2  -4   8  572.74   21.00
  -2  -4   8  564.74   21.20
  -2  -4   8  579.84   25.30
  -2  -4   8  556.84   20.80
  -2  -4   8  571.14   21.10
  -2  -4   8  539.75   21.00
  -2  -4   8  546.55   20.90
   2   4  -8  568.74   28.70
  -2   4   8  603.24   21.90
  -2   4   8  541.05   21.80
  -2   4   8  570.04   21.00
  -2   4   8  572.44   21.20
  -2   4   8  542.65   23.40
  -2   4   8  577.94   21.20
  -1  -4   8  703.53   30.40
  -1  -4   8  711.33   29.90
  -1   4   8  712.03   29.00
  -1   4   8  699.93   31.00
  -1   4   8  727.63   27.10
   1   4  -8  727.73   34.10
   0  -4   8  823.72   33.10
   0  -4   8  760.32   32.50
   0   4   8  809.62   31.00
   0   4  -8  719.53   29.30
   0   4  -8  808.22   36.80
  -1  -4  -8   73.09    3.60
   1  -4   8   72.69    6.10
   1  -4   8   79.49    6.20
  -1   4  -8   80.29    8.40
  -1   4  -8   72.29    3.70
   1   4   8   73.99    7.30
  -2  -4  -8    6.00    1.00
   2  -4   8    4.80    1.70
   2  -4   8    9.10    2.20
  -2   4  -8    4.10    0.80
   2   4   8   10.90    3.40
  -2   4  -8    2.10    3.00
   3  -4   8   -0.60    1.30
  -3  -4  -8    0.50    0.30
   3  -4   8    2.40    1.70
  -3   4  -8    2.40    5.00
  -3   4  -8    0.50    0.40
  -3   4  -8    0.50    0.30
   3   4   8   -0.60    1.30
   4  -4   8  416.86   23.50
   4  -4   8  460.95   23.20
  -4  -4  -8  478.65   18.60
  -4  -4  -8  477.75   18.20
  -4  -4  -8  472.65   18.10
  -4  -4  -8  498.05   18.00
  -4   4  -8  482.65   18.30
   4   4   8  478.85   26.20
  -4   4  -8  490.45   18.60
  -4   4  -8  498.95   19.40
  -4   4  -8  490.45   18.80
  -5  -4  -8    2.40    0.50
  -5  -4  -8    2.30    0.60
  -5  -4  -8    3.90    0.70
  -5  -4  -8    2.90    0.50
  -5  -4  -8    3.40    0.60
  -5   4  -8    2.30    0.70
  -5   4  -8    1.80    0.50
  -5   4  -8    2.50    0.70
  -6  -4  -8    0.20    0.20
  -6   4  -8    0.50    0.40
  -6   4  -8    0.60    0.30
  -6   4  -8    0.40    0.30
  -6  -5   8   71.89    3.50
  -6  -5   8   76.99    3.40
  -6  -5   8   82.19    3.40
  -6  -5   8   80.79    3.40
  -6  -5   8   80.19    3.40
  -6   5   8   75.69    3.20
  -6   5   8   70.89    3.70
  -6   5   8   76.89    3.70
  -6   5   8   72.89    3.40
  -5  -5   8   76.49    3.40
  -5  -5   8   75.29    3.50
  -5  -5   8   71.89    3.40
  -5  -5   8   74.49    3.50
  -5  -5   8   77.39    3.70
  -5  -5   8   75.39    3.60
  -5  -5   8   76.19    3.60
  -5   5   8   72.59    3.60
  -5   5   8   76.19    4.10
   5   5  -8   73.69    8.10
  -5   5   8   75.79    3.40
  -5   5   8   71.39    5.20
  -4  -5   8  293.07   11.40
  -4  -5   8  287.17   11.30
  -4  -5   8  285.77   11.40
  -4  -5   8  268.17   11.20
  -4  -5   8  281.77   11.20
  -4  -5   8  292.87   11.70
  -4   5   8  261.77   13.70
  -4   5   8  292.77   11.20
   4   5  -8  299.27   17.60
  -4   5   8  297.07   11.50
  -4   5   8  302.77   11.00
  -4   5   8  288.47   12.10
  -3  -5   8  160.38    6.70
  -3  -5   8  160.98    6.70
  -3  -5   8  166.28    6.70
  -3  -5   8  153.78    6.40
  -3  -5   8  158.88    6.20
  -3  -5   8  156.98    6.60
  -3  -5   8  155.68    6.50
  -3  -5   8  153.18   10.50
  -3   5   8  161.38    6.40
   3   5  -8  157.58   13.10
  -3   5   8  148.49    8.90
  -3   5   8  156.08    6.70
  -3   5   8  165.38    7.40
  -3   5   8  152.98    7.20
   3   5  -8  164.68   12.20
  -3   5   8  157.28    6.60
  -2  -5   8  141.59    6.50
  -2  -5   8  138.79    6.00
  -2  -5   8  138.79    9.40
  -2  -5   8  146.89    5.80
  -2  -5   8  136.19    6.20
   2   5  -8  156.58   12.80
  -2   5   8  145.19    6.20
  -2   5   8  154.48    6.90
   2   5  -8  149.88   11.10
  -2   5   8  144.19    5.90
  -2   5   8  143.69    6.10
  -2   5   8  149.09    8.60
  -1  -5   8   11.50    0.90
  -1  -5   8   19.00    2.80
  -1  -5   8   11.10    1.00
  -1  -5   8    8.00    2.70
  -1  -5   8   11.20    1.00
  -1   5   8   13.40    2.10
  -1   5   8   11.80    1.30
  -1   5   8   10.40    1.00
   1   5  -8   10.70    3.90
   1   5  -8    9.60    2.50
   0  -5   8  406.56   19.10
   0  -5  -8  382.46   15.30
   0  -5   8  404.06   15.00
   0  -5   8  421.86   19.70
   0   5  -8  389.96   19.80
   0   5  -8  381.56   23.40
   0   5   8  393.46   21.20
   1  -5   8  229.98   12.30
   1  -5   8  224.68   12.90
  -1  -5  -8  215.38    8.90
  -1   5  -8  213.68   11.90
   1   5   8  206.18   14.60
  -1   5  -8  231.08   16.30
  -1   5  -8  203.48    9.20
   2  -5   8   72.59    6.60
  -2  -5  -8   62.69    3.30
   2  -5   8   61.09    6.20
  -2   5  -8   66.49    3.70
  -2   5  -8   57.19    9.10
   2   5   8   75.09    7.90
   3  -5   8  155.68    6.40
  -3  -5  -8  154.48    6.70
   3  -5   8  163.58   10.90
  -3  -5  -8  151.78    6.40
  -3   5  -8  156.88    7.00
  -3   5  -8  156.98    6.60
   3   5   8  159.08   13.00
  -3   5  -8  155.08    7.10
  -4  -5  -8    2.70    0.60
  -4  -5  -8    3.40    0.60
  -4  -5  -8    2.20    0.50
  -4   5  -8    2.00    0.50
  -4   5  -8    2.70    0.60
  -4   5  -8    1.80    0.60
  -5  -5  -8    2.40    0.50
  -5  -5  -8    2.30    0.50
  -5  -5  -8    1.70    0.40
  -5   5  -8    1.70    0.50
  -5   5  -8    2.20    0.60
  -5   5  -8    1.90    0.70
  -6  -5  -8    0.20    0.20
  -6   5  -8   -0.20    0.20
  -6  -6   8    0.60    0.40
  -6  -6   8    0.40    0.30
  -6   6   8    0.00    0.20
  -6   6   8    0.30    0.30
  -5  -6   8   50.49    2.40
  -5  -6   8   48.90    2.30
  -5  -6   8   49.99    2.40
  -5  -6   8   45.70    2.60
  -5  -6   8   51.29    2.50
  -5   6   8   42.80    3.90
  -5   6   8   46.00    2.20
  -5   6   8   40.80    2.70
  -5   6   8   49.60    2.90
  -4  -6   8   78.39    3.70
  -4  -6   8   77.79    3.80
  -4  -6   8   82.19    3.70
  -4  -6   8   79.79    3.70
  -4  -6   8   78.79    3.70
  -4   6   8   81.59    5.80
  -4   6   8   82.59    3.60
  -4   6   8   93.49    4.80
   4   6  -8   71.29    7.30
  -4   6   8   76.19    3.80
  -3  -6   8  134.29    5.90
  -3  -6   8  134.19    5.70
  -3  -6   8  138.29    5.40
  -3  -6   8  131.99    5.70
  -3  -6   8  135.79    5.90
  -3  -6   8  135.79    5.80
   3   6  -8  156.18   11.50
  -3   6   8  140.99    5.80
  -3   6   8  133.49    6.60
  -3   6   8  128.69    5.80
  -3   6   8  131.99    8.30
  -2  -6   8  109.99    4.90
  -2  -6   8  113.79    4.80
  -2  -6   8  113.89    4.90
  -2  -6   8  114.59    4.90
  -2  -6   8  109.69    8.30
  -2  -6   8  115.59    5.00
  -2  -6   8  116.19    5.10
   2   6  -8  119.89    9.70
  -2   6   8  113.59    5.00
   2   6  -8  107.69   11.80
  -2   6   8  111.49    7.40
  -2   6   8  118.19    5.10
  -1  -6   8    0.80    0.30
  -1  -6   8    1.90    1.40
  -1  -6   8    1.70    0.40
  -1  -6   8    1.80    0.50
  -1   6   8    1.20    1.20
   1   6  -8    2.60    1.70
  -1   6   8    2.70    0.80
   1   6  -8    3.30    3.20
   0  -6   8  164.98    6.80
   0  -6   8  170.48    6.70
   0  -6   8  160.88   11.30
   0  -6   8  159.38    6.80
   0  -6   8  156.98   10.00
   0  -6  -8  164.98    7.10
   0   6   8  169.68    9.80
   0   6  -8  178.48   11.40
   0   6  -8  161.58   14.40
   0   6   8  153.28   13.30
   1  -6   8    8.20    0.80
   1  -6   8    6.20    2.00
   1  -6   8    1.40    2.20
  -1  -6  -8    5.90    1.00
  -1   6  -8   13.50    5.40
  -1   6  -8    2.70    2.60
   1   6   8    7.20    2.00
   2  -6   8   33.70    5.60
  -2  -6  -8   23.60    1.70
   2  -6   8   23.80    1.50
  -2   6  -8   15.20    8.00
   2   6   8   20.30    5.60
  -3  -6  -8    2.10    0.60
  -3  -6  -8    1.70    0.40
   3  -6   8    2.10    0.40
  -4  -6  -8    0.40    0.30
  -4  -6  -8    0.50    0.30
  -4  -6  -8    0.40    0.30
  -4   6  -8    2.40    0.80
  -4   6  -8    0.20    0.50
  -5  -6  -8   24.60    1.30
  -5  -6  -8   24.60    1.30
  -5  -6  -8   24.80    1.50
  -5   6  -8   26.40    1.90
  -5  -7   8    6.10    0.60
  -5  -7   8    4.50    0.50
  -5  -7   8    6.10    0.60
  -5   7   8    6.10    0.80
  -5   7   8    6.00    0.60
  -4  -7   8   36.30    1.90
  -4  -7   8   36.80    2.00
  -4  -7   8   36.20    1.90
  -4   7   8   34.70    1.90
  -4   7   8   28.70    3.00
  -4   7   8   32.50    1.70
  -4   7   8   35.00    2.30
  -3  -7   8  110.99    4.80
  -3  -7   8  105.99    4.80
  -3  -7   8  113.29    4.40
  -3  -7   8  108.49    4.70
  -3   7   8  104.49    4.80
  -3   7   8  108.19    7.00
  -3   7   8  116.19    5.70
   3   7  -8  102.99    9.00
  -3   7   8  107.99    4.70
  -2  -7   8   63.89    3.10
  -2  -7   8   66.99    3.30
  -2  -7   8   69.09    3.10
  -2  -7   8   66.59    3.20
  -2   7   8   65.09    3.90
  -2   7   8   65.19    5.50
   2   7  -8   67.59    6.90
  -2   7   8   61.19    3.10
  -2   7   8   69.79    3.30
  -1  -7   8  473.95   18.60
   1   7  -8  513.75   25.10
   1   7  -8  544.15   35.70
  -1   7   8  505.95   18.90
  -1   7   8  493.85   22.20
  -1   7   8  483.15   19.70
   0  -7   8    7.50    0.80
   0  -7  -8    7.10    1.10
   0   7  -8    3.60    4.20
   0   7  -8    6.10    2.50
   0   7   8    6.10    1.70
  -1  -7  -8   12.00    1.30
   1  -7   8   12.90    1.00
   1   7   8   10.30    2.20
   2  -7   8   29.10    1.70
  -2  -7  -8   30.60    2.00
   2   7   8   33.30    3.40
  -3  -7  -8  200.38    8.30
  -3  -7  -8  204.18    8.10
   3  -7   8  214.08    8.30
   3   7   8  199.98   10.40
  -3   7  -8  203.98    9.10
  -3   7  -8  203.88    8.30
  -4  -7  -8  164.88    6.20
  -4  -7  -8  159.58    6.80
  -4   7  -8  150.78    6.90
  -4   7  -8  152.38    6.20
  -5  -7  -8    1.10    0.30
  -5  -7  -8    1.00    0.20
  -5  -7  -8    0.60    0.20
  -5   7  -8    0.60    0.30
  -4  -8   8    0.40    0.20
  -4  -8   8    0.70    0.30
  -4  -8   8    0.40    0.20
  -4   8   8    1.00    0.30
  -4   8   8    0.60    0.30
  -3  -8   8   58.69    2.40
  -3  -8   8   55.89    3.40
  -3  -8   8   63.59    3.20
  -3  -8   8   48.80    3.00
  -3   8   8   59.09    2.60
  -3   8   8   56.89    2.60
  -3   8   8   50.19    5.50
  -3   8   8   58.59    3.30
  -2  -8   8    2.80    0.50
  -2  -8   8    2.60    0.50
  -2  -8   8    2.30    0.50
  -2   8   8    2.30    0.50
  -2   8   8    2.70    0.80
   2   8  -8    1.50    1.70
  -2   8   8    2.50    1.10
  -1  -8   8   37.70    2.10
  -1  -8   8   35.30    2.00
  -1  -8   8   36.10    2.00
  -1  -8   8   36.60    2.00
  -1   8   8   38.70    3.70
   1   8  -8   29.10    5.40
  -1   8   8   36.40    2.60
  -1   8   8   36.30    2.10
   0  -8   8  124.59    5.40
   0  -8  -8  135.79    5.70
   0   8   8  129.79    8.00
  -1  -8  -8    0.10    0.30
   1  -8   8    0.20    0.30
  -1   8  -8    0.10    0.50
   1   8   8    1.80    0.90
   2  -8   8    0.90    0.30
  -2  -8  -8    1.00    0.40
  -2   8  -8    1.80    0.60
   2   8   8    2.50    1.30
  -3  -8  -8   19.50    1.20
  -3  -8  -8   21.00    1.30
  -3  -8  -8   20.90    1.20
   3  -8   8   20.80    1.20
  -3   8  -8   19.80    1.30
  -3   8  -8   19.20    1.50
  -4  -8  -8  133.09    5.20
  -4  -8  -8  146.19    5.30
  -4  -8  -8  139.89    5.30
  -4   8  -8  124.39    5.50
  -3  -9   8   32.10    1.80
  -3  -9   8   35.90    1.80
  -3  -9   8   36.20    1.60
  -3   9   8   33.60    2.00
  -2  -9   8   41.90    1.90
  -2  -9   8   42.20    2.10
  -2  -9   8   43.20    2.00
  -2  -9   8   44.20    2.10
  -2   9   8   42.80    2.50
  -2   9   8   39.50    1.90
  -1  -9   8    0.60    0.30
  -1  -9   8    0.60    0.30
  -1  -9   8    0.40    0.20
  -1  -9   8    0.70    0.30
  -1   9   8    0.80    0.30
  -1   9   8    0.90    0.50
   0  -9  -8   11.50    1.00
   0  -9   8   13.80    1.00
   0  -9   8   12.90    0.90
   0  -9   8   13.30    0.90
   0  -9   8   13.60    1.00
   0   9   8   13.10    1.00
   0   9   8   11.30    1.20
  -1  -9  -8   13.80    1.00
   1  -9   8   14.00    1.00
   1   9   8   13.80    1.20
  -2  -9  -8   12.60    0.90
  -2  -9  -8   12.50    0.80
  -2  -9  -8   11.20    0.70
   2   9   8   11.20    0.90
  -2   9  -8   11.80    0.90
  -3  -9  -8   11.90    0.90
  -3  -9  -8   12.00    0.70
  -3   9  -8    9.40    0.70
  -1 -10   8   31.30    1.40
  -1 -10   8   31.10    1.40
  -1 -10   8   27.30    1.40
  -1  10   8   31.30    1.70
   0 -10   8   43.30    1.90
   0 -10   8   43.10    1.80
   0  10   8   35.60    2.00
  -1 -10  -8    0.30    0.20
  -1 -10  -8    0.00    0.10
   1 -10   8    0.10    0.10
  -1  10  -8    0.20    0.20
  -7   0   9    2.70    0.40
  -7   0   9    2.20    0.40
  -7   0   9    2.40    0.40
  -7   0   9    2.80    0.40
  -7   0   9    1.80    0.40
  -6   0   9   -0.10    0.20
  -6   0   9    0.00    0.40
  -6   0   9   -0.20    0.30
  -6   0   9    0.70    0.30
  -6   0   9   -0.20    0.30
  -6   0   9    0.10    0.20
  -6   0   9    0.00    0.50
  -6   0   9    0.10    0.30
  -6   0   9    0.10    0.30
  -6   0   9    0.10    0.30
  -5   0   9  968.40   37.30
  -5   0   9 1033.30   37.70
  -5   0   9 1002.10   36.90
  -5   0   9 1047.60   37.50
  -5   0   9  889.11   41.20
  -5   0   9 1004.60   36.40
  -5   0   9  996.80   36.60
  -5   0   9  986.80   36.70
  -5   0   9  988.60   36.80
  -5   0   9  991.00   36.50
  -5   0   9  999.20   36.50
  -5   0   9  956.70   36.70
  -4   0   9    1.10    0.60
  -4   0   9    1.00    0.50
  -4   0   9    2.10    0.60
  -4   0   9    0.70    1.30
  -4   0   9    0.10    0.30
  -4   0   9    0.20    0.20
  -3   0   9 1939.41   69.99
  -3   0   9 1960.10   69.69
  -3   0   9 1791.22   69.79
  -3   0   9 1971.50   69.79
  -3   0   9 1891.21   73.39
  -3   0   9 1918.51   69.59
  -3   0   9 1996.90   69.99
  -2   0   9    0.10    0.20
  -2   0   9    1.60    0.80
  -2   0   9    0.20    0.20
  -2   0   9    0.40    0.30
  -2   0   9    0.20    0.60
  -2   0   9    0.30    0.30
  -1   0   9 1697.53   65.09
  -1   0   9 1705.53   64.09
   0   0   9   -0.50    0.50
   0   0   9    0.00    0.70
   1   0   9   14.90    3.10
   2   0   9   -2.10    1.00
  -2   0  -9    0.60    0.30
  -3   0  -9 1019.70   36.80
   3   0   9  973.60   42.90
  -4   0  -9    0.70    0.30
  -4   0  -9    0.20    0.40
   4   0   9   -1.80    1.00
  -4   0  -9    0.60    0.30
  -5   0  -9   89.69    4.60
  -5   0  -9   85.69    4.70
  -5   0  -9   86.59    4.10
  -5   0  -9   93.79    4.40
  -5   0  -9   90.49    4.00
  -6   0  -9    0.40    0.20
  -6   0  -9    0.20    0.30
  -7   0  -9   60.19    2.90
  -7   0  -9   61.29    2.70
  -7  -1   9   62.79    3.10
  -7  -1   9   66.69    3.10
  -7  -1   9   72.09    3.00
  -7  -1   9   68.09    3.00
  -7  -1   9   68.79    3.10
  -7  -1   9   66.39    2.90
  -7   1   9   70.49    2.90
  -7   1   9   61.39    2.90
  -6  -1   9    0.20    0.20
  -6  -1   9    0.10    0.20
  -6  -1   9    0.00    0.20
  -6  -1   9    0.90    0.40
  -6  -1   9    1.60    0.60
  -6  -1   9    0.10    0.30
  -6  -1   9    0.40    0.30
  -6  -1   9    0.00    0.40
  -6   1   9    0.30    0.20
  -6   1   9    0.00    0.40
  -6   1   9    0.40    0.40
  -6   1   9    0.40    0.30
  -6   1   9    0.10    0.20
  -6   1   9    0.40    0.30
  -6   1   9    0.10    0.30
  -6   1   9    0.90    0.50
  -6   1   9    0.20    0.30
  -6   1   9    0.20    0.30
  -5  -1   9  108.09    4.90
  -5  -1   9   96.39    5.40
  -5  -1   9  108.19    5.10
  -5  -1   9  103.19    4.70
  -5  -1   9  105.69    5.30
  -5  -1   9   98.59    4.90
  -5  -1   9   99.19    4.70
  -5  -1   9  103.29    4.80
  -5  -1   9  104.69    4.90
  -5  -1   9   96.79    7.80
  -5  -1   9  106.49    5.10
  -5  -1   9  108.49    4.80
  -5   1   9  119.59    5.00
  -5   1   9  113.09    5.80
  -5   1   9  110.59    5.10
  -5   1   9  106.69    5.20
  -5   1   9  108.89    4.90
  -5   1   9  105.09    5.10
  -5   1   9  107.59    5.50
  -5   1   9   98.29    4.80
  -5   1   9  104.39    4.70
  -5   1   9  106.99    4.70
  -5   1   9  103.39    4.80
  -4  -1   9  521.95   21.70
  -4  -1   9  586.04   22.40
  -4  -1   9  563.04   21.50
  -4  -1   9  575.74   21.70
  -4  -1   9  573.04   26.10
  -4  -1   9  583.54   21.80
  -4  -1   9  575.34   21.60
  -4  -1   9  501.35   22.50
  -4  -1   9  583.14   21.50
  -4  -1   9  594.74   21.90
  -4  -1   9  556.44   21.70
  -4   1   9  558.54   26.80
  -4   1   9  666.73   23.00
  -4   1   9  612.24   21.90
  -4   1   9  573.44   21.50
  -4   1   9  560.24   22.30
  -4   1   9  545.85   21.60
  -4   1   9  603.64   21.50
  -4   1   9  589.24   22.90
  -4   1   9  527.15   21.80
  -4   1   9  589.44   21.50
  -3  -1   9   36.60    2.00
  -3  -1   9   39.50    2.30
  -3  -1   9   38.70    2.10
  -3  -1   9   38.40    2.30
  -3  -1   9   35.70    4.00
  -3  -1   9   38.40    2.50
  -3  -1   9   38.40    2.10
  -3  -1   9   36.10    2.10
  -3  -1   9   35.70    2.10
  -3  -1   9   37.80    2.10
  -3   1   9   38.20    2.50
  -3   1   9   41.10    2.10
  -3   1   9   38.30    2.10
  -3   1   9   39.50    2.20
  -3   1   9   35.40    2.10
  -3   1   9   40.30    3.80
   3   1  -9   40.80    4.30
  -3   1   9   36.40    2.70
  -3   1   9   38.60    2.20
  -3   1   9   35.00    2.80
  -2  -1   9   19.00    1.20
  -2  -1   9   14.90    2.30
  -2  -1   9   15.40    1.20
  -2  -1   9   12.60    1.40
  -2  -1   9   17.30    1.20
  -2   1   9   14.70    1.20
  -2   1   9   20.40    1.90
  -2   1   9   13.10    2.90
  -2   1   9   16.40    1.20
  -2   1   9   18.80    1.20
  -2   1   9   14.20    1.20
  -1  -1   9   70.49    4.80
  -1  -1   9   64.39    5.30
  -1   1   9   65.69    5.10
  -1   1   9   67.39    4.90
   1  -1   9   71.09    6.30
   1   1   9   67.79    6.00
  -2  -1  -9  361.06   14.00
   2  -1   9  372.86   18.70
  -2   1  -9  358.96   14.00
   2   1   9  370.26   19.20
   3  -1   9   53.49    5.70
  -3  -1  -9   53.99    2.90
  -3   1  -9   56.29    2.90
  -3   1  -9   58.89    2.80
  -3   1  -9   55.39    6.30
   3   1   9   57.19    6.30
   4  -1   9  254.77   15.70
  -4  -1  -9  289.37   11.00
  -4  -1  -9  277.97   10.90
  -4  -1  -9  269.37   11.40
  -4   1  -9  273.47   10.80
   4   1   9  289.07   17.10
  -4   1  -9  276.57   10.90
  -5  -1  -9   18.80    1.30
  -5  -1  -9   17.40    1.40
  -5  -1  -9   20.20    1.80
  -5  -1  -9   16.80    1.50
  -5   1  -9   18.20    1.80
  -5   1  -9   18.10    1.70
  -5   1  -9   19.50    1.40
  -5   1  -9   16.80    1.30
  -5   1  -9   17.00    1.50
  -6  -1  -9    0.20    0.30
  -6  -1  -9    0.00    0.30
  -6  -1  -9    0.10    0.20
  -6  -1  -9    0.20    0.20
  -6   1  -9    0.30    0.40
  -6   1  -9   -0.20    0.20
  -6   1  -9    0.40    0.40
  -6   1  -9    0.20    0.40
  -7  -1  -9   87.49    3.50
  -7  -1  -9   83.49    3.70
  -7   1  -9   83.29    3.80
  -7   1  -9   80.69    3.50
  -7  -2   9    6.60    0.70
  -7  -2   9    6.70    0.70
  -7  -2   9    6.10    0.60
  -7  -2   9    5.70    0.80
  -7  -2   9    7.30    0.80
  -7   2   9    6.10    0.70
  -7   2   9    5.70    0.50
  -7   2   9    6.60    0.60
  -6  -2   9   10.00    1.10
  -6  -2   9    9.30    0.90
  -6  -2   9   10.00    0.90
  -6  -2   9   10.30    1.00
  -6  -2   9   10.90    1.10
  -6  -2   9   10.90    1.20
  -6  -2   9   11.90    1.20
  -6  -2   9   11.10    1.00
  -6   2   9   10.40    1.00
  -6   2   9   10.70    0.90
  -6   2   9   11.80    1.40
  -6   2   9    9.60    1.20
  -6   2   9   10.90    0.90
  -6   2   9    9.80    1.00
  -6   2   9   11.80    1.10
  -5  -2   9    7.30    1.00
  -5  -2   9    6.10    1.10
  -5  -2   9    7.10    1.80
  -5  -2   9    8.50    1.10
  -5  -2   9    8.70    1.60
  -5  -2   9    6.20    0.80
  -5  -2   9    5.80    0.80
  -5  -2   9    7.00    0.90
  -5  -2   9    7.20    1.00
  -5   2   9    7.00    0.90
  -5   2   9    7.20    0.80
  -5   2   9    7.20    1.10
  -5   2   9    7.30    1.10
  -5   2   9    8.00    0.90
  -5   2   9    6.70    1.10
  -5   2   9    8.00    1.00
  -5   2   9    6.90    1.40
  -4  -2   9   45.50    2.40
  -4  -2   9   45.50    2.50
  -4  -2   9   45.10    2.40
  -4  -2   9   39.40    4.80
  -4  -2   9   44.30    2.60
  -4  -2   9   44.60    2.40
  -4  -2   9   39.10    2.40
  -4  -2   9   46.40    2.60
  -4  -2   9   44.60    2.60
  -4   2   9   45.10    2.40
  -4   2   9   45.20    2.40
  -4   2   9   43.90    2.40
  -4   2   9   39.90    2.30
  -4   2   9   41.30    3.10
  -4   2   9   42.20    2.90
  -4   2   9   45.90    2.60
  -4   2   9   44.80    2.50
  -4   2   9   40.10    3.30
  -3  -2   9  162.18    6.80
  -3  -2   9  151.68    6.60
  -3  -2   9  174.58   10.30
  -3  -2   9  160.18    6.60
  -3  -2   9  166.18    6.70
  -3  -2   9  160.28    6.80
  -3  -2   9  152.88    6.10
  -3  -2   9  162.38    7.40
  -3  -2   9  172.88    6.90
  -3  -2   9  159.28    6.70
  -3   2   9  161.28    8.90
  -3   2   9  160.58    6.70
   3   2  -9  162.78   10.70
  -3   2   9  167.68    6.70
  -3   2   9  172.98    6.80
  -3   2   9  163.18    7.30
  -3   2   9  164.58    8.20
  -3   2   9  159.58    6.70
  -3   2   9  165.28    6.90
  -3   2   9  169.28    7.60
  -2  -2   9  546.85   23.90
  -2  -2   9  527.55   19.90
  -2  -2   9  523.65   20.00
  -2  -2   9  503.85   20.00
  -2  -2   9  523.75   20.50
  -2  -2   9  524.05   19.80
  -2   2   9  539.65   20.00
  -2   2   9  515.05   20.00
  -2   2   9  557.24   22.40
  -2   2   9  527.25   20.00
  -2   2   9  567.34   20.00
  -2   2   9  545.15   20.50
   2   2  -9  534.65   25.10
  -2   2   9  541.95   20.00
  -1  -2   9    6.20    1.90
  -1  -2   9    6.20    1.40
   1   2  -9    5.60    1.90
  -1   2   9    6.50    2.10
  -1   2   9    4.40    1.40
  -1   2   9    5.60    0.70
   0  -2   9  727.53   30.60
   0   2   9  731.93   30.90
   0   2   9  757.52   31.90
   0   2  -9  744.93   33.30
  -1  -2  -9  662.33   24.80
   1  -2   9  657.33   28.80
   1  -2   9  708.53   30.60
  -1   2  -9  602.74   24.60
   1   2   9  660.23   30.00
  -1   2  -9  700.53   31.50
   2  -2   9  128.19    9.00
  -2  -2  -9  126.29    5.50
  -2   2  -9  125.29    5.50
   2   2   9  133.09   10.00
  -2   2  -9  125.29   10.30
   3  -2   9  129.29    9.60
  -3  -2  -9  137.69    6.10
  -3   2  -9  124.89   10.90
  -3   2  -9  133.09    6.60
   3   2   9  138.29   11.00
   4  -2   9    1.40    1.70
  -4  -2  -9    0.20    0.30
  -4  -2  -9    0.40    0.30
  -4   2  -9    0.10    0.30
   4   2   9   -2.00    2.00
  -4   2  -9    0.30    0.30
  -4   2  -9    0.40    0.40
  -5  -2  -9  449.26   17.80
  -5  -2  -9  469.85   18.20
  -5  -2  -9  434.66   17.60
  -5  -2  -9  473.15   17.40
  -5   2  -9  485.75   18.50
  -5   2  -9  472.65   17.60
  -5   2  -9  468.85   18.50
  -6  -2  -9    3.30    0.60
  -6  -2  -9    4.40    0.40
  -6  -2  -9    5.10    0.60
  -6  -2  -9    3.00    0.70
  -6   2  -9    3.80    0.70
  -6   2  -9    3.50    0.90
  -6   2  -9    5.10    0.70
  -7  -3   9   82.79    3.30
  -7  -3   9   76.49    3.40
  -7  -3   9   85.69    3.50
  -7  -3   9   78.99    3.60
  -7   3   9   80.39    3.60
  -7   3   9   70.09    3.60
  -7   3   9   78.99    3.20
  -6  -3   9  112.39    5.10
  -6  -3   9  105.79    5.20
  -6  -3   9  104.59    5.30
  -6  -3   9  117.29    4.90
  -6  -3   9  120.89    5.00
  -6  -3   9  119.59    5.20
  -6  -3   9  114.29    4.90
  -6   3   9  115.99    5.60
  -6   3   9  119.99    4.90
  -6   3   9  128.59    5.70
  -6   3   9  123.19    5.20
  -6   3   9  120.09    4.80
  -5  -3   9    0.50    0.30
  -5  -3   9    1.50    0.50
  -5  -3   9    1.20    0.40
  -5  -3   9    0.80    0.40
  -5  -3   9    2.20    0.60
  -5  -3   9    0.70    0.50
  -5  -3   9    1.10    0.40
  -5  -3   9    1.20    0.40
  -5   3   9    0.80    0.50
  -5   3   9    2.50    0.60
  -5   3   9    0.40    0.30
   5   3  -9    0.00    1.30
  -5   3   9    0.80    0.40
  -5   3   9    0.70    0.30
  -5   3   9    1.30    0.60
  -4  -3   9 2365.16   85.69
  -4  -3   9 2336.17   85.39
  -4  -3   9 2334.87   85.49
  -4  -3   9 2389.66   85.69
  -4  -3   9 2386.16   91.59
  -4   3   9 2357.16   85.39
  -4   3   9 2349.06   85.49
  -4   3   9 2262.67   87.79
  -4   3   9 2477.45   85.49
  -4   3   9 2418.56   85.79
  -4   3   9 2303.57   86.59
  -3  -3   9   71.49    3.40
  -3  -3   9   72.89    3.90
  -3  -3   9   72.59    3.40
  -3  -3   9   72.69    3.50
  -3  -3   9   69.99    3.30
  -3  -3   9   74.29    6.40
  -3  -3   9   71.29    3.00
  -3  -3   9   75.69    3.90
  -3   3   9   74.19    3.40
  -3   3   9   72.59    3.40
  -3   3   9   67.69    4.80
  -3   3   9   71.69    4.10
  -3   3   9   68.69    3.40
  -3   3   9   75.09    5.00
   3   3  -9   74.69    7.60
  -3   3   9   75.49    3.50
  -3   3   9   74.39    3.60
  -2  -3   9   95.79    4.50
  -2  -3   9   98.29    7.40
  -2  -3   9  100.49    4.30
  -2  -3   9   90.59    4.20
  -2  -3   9   99.79    4.50
  -2  -3   9  101.09    4.40
  -2  -3   9  100.59    4.30
  -2   3   9  109.89    5.40
  -2   3   9   98.39    5.90
  -2   3   9   99.89    4.90
  -2   3   9   99.39    4.40
  -2   3   9  100.89    4.40
   2   3  -9  102.39    8.70
  -1  -3   9   68.69    5.80
  -1  -3   9   71.59    5.40
  -1   3   9   71.99    3.80
  -1   3   9   75.39    4.90
  -1   3   9   72.59    4.80
  -1   3   9   79.89    6.20
   1   3  -9   74.19    7.30
   0  -3   9  500.05   22.50
   0  -3   9  487.85   22.70
   0   3   9  502.95   23.70
   0   3   9  497.55   21.70
   0   3  -9  496.25   25.20
   1  -3   9    4.30    1.80
  -1  -3  -9    2.00    0.50
  -1   3  -9    1.70    1.90
   1   3   9   -0.70    1.40
  -2  -3  -9   46.30    2.60
   2  -3   9   44.10    5.00
   2  -3   9   44.00    5.30
  -2   3  -9   45.80    2.60
  -2   3  -9   54.89    6.90
   2   3   9   46.00    5.70
   3   3   9    3.30    2.20
  -3   3  -9    6.20    5.40
  -4  -3  -9   10.10    1.10
  -4  -3  -9   12.80    1.10
  -4  -3  -9    9.00    1.10
   4  -3   9   12.10    3.10
  -4   3  -9    9.90    1.10
  -4   3  -9   10.60    1.10
  -4   3  -9   11.00    1.30
   4   3   9    8.10    3.30
  -5  -3  -9   71.49    3.40
  -5  -3  -9   67.59    3.10
  -5  -3  -9   66.99    3.60
  -5   3  -9   65.79    3.80
  -5   3  -9   67.59    3.30
  -5   3  -9   64.49    3.40
  -5   3  -9   66.49    3.90
  -6  -3  -9    5.40    0.60
  -6  -3  -9    6.80    0.70
  -6  -3  -9    5.80    0.80
  -6   3  -9    7.00    0.90
  -6   3  -9    5.90    0.70
  -6   3  -9    5.70    0.80
  -6  -4   9  164.28    6.70
  -6  -4   9  171.68    6.70
  -6  -4   9  170.38    6.60
  -6  -4   9  160.78    6.70
  -6  -4   9  161.58    6.60
  -6   4   9  169.38    6.70
  -6   4   9  165.48    6.40
  -6   4   9  148.99    6.30
  -5  -4   9    1.40    0.40
  -5  -4   9    0.70    0.40
  -5  -4   9    0.80    0.40
  -5  -4   9    0.60    0.40
  -5  -4   9    0.30    0.30
   5   4  -9   -0.10    1.50
  -5   4   9    0.80    0.50
  -5   4   9    1.30    0.90
  -5   4   9    1.20    0.50
  -5   4   9    0.50    0.30
  -5   4   9    0.40    0.30
  -5   4   9    0.20    0.40
  -4  -4   9  234.18    9.50
  -4  -4   9  237.68    9.40
  -4  -4   9  237.18    9.60
  -4  -4   9  237.78    9.30
  -4  -4   9  241.78    9.40
  -4  -4   9  240.48    9.30
  -4  -4   9  237.28    9.60
  -4  -4   9  215.78   13.90
  -4   4   9  243.38   10.30
  -4   4   9  241.58    9.30
  -4   4   9  236.48    9.40
   4   4  -9  227.68   15.00
  -4   4   9  217.48   11.50
  -3  -4   9   14.80    1.20
  -3  -4   9   12.80    1.00
  -3  -4   9   13.40    1.10
  -3  -4   9   13.00    1.20
  -3  -4   9   13.00    1.10
  -3  -4   9   13.00    1.20
  -3  -4   9   13.50    1.10
  -3  -4   9   11.70    2.60
  -3  -4   9   13.50    0.80
  -3   4   9   13.20    2.10
  -3   4   9   14.20    1.50
   3   4  -9   13.80    4.40
  -3   4   9   14.00    1.20
  -3   4   9   14.00    1.50
  -3   4   9   13.90    1.10
  -3   4   9   18.40    1.40
  -2  -4   9  244.78    9.90
  -2  -4   9  243.18    9.90
  -2  -4   9  246.08    9.70
  -2  -4   9  256.87    9.80
  -2  -4   9  253.27    9.40
  -2  -4   9  248.18   13.70
  -2  -4   9  236.18    9.50
  -2  -4   9  236.28    9.70
  -2   4   9  260.77   10.60
  -2   4   9  246.58   10.00
   2   4  -9  258.97   16.70
  -2   4   9  238.88    9.80
  -2   4   9  250.67    9.70
  -1  -4   9  249.08   13.20
  -1  -4   9  256.47    9.80
  -1  -4   9  249.18   13.70
  -1  -4   9  238.48    9.70
   1   4  -9  269.87   16.90
  -1   4   9  256.97   12.50
  -1   4   9  249.18   10.50
   0  -4  -9   87.29    4.60
   0  -4   9   94.69    7.10
   0  -4   9   89.39    6.90
   0   4   9   88.29    7.90
   0   4   9  102.39    6.20
   0   4  -9   97.49    9.50
   0   4   9   94.29    4.60
   0   4  -9   88.39    4.50
   1  -4   9    1.70    1.40
   1  -4   9    7.70    1.90
  -1  -4  -9    5.60    0.90
   1   4   9    2.40    2.40
  -1   4  -9    4.20    0.90
  -1   4  -9    2.50    2.10
  -2  -4  -9    0.90    0.50
   2  -4   9    1.70    1.40
   2  -4   9    1.40    1.80
   2   4   9   -1.60    1.70
  -2   4  -9    0.60    0.40
  -2   4  -9   -1.40    2.50
   3  -4   9    3.00    2.20
  -3  -4  -9    1.30    0.60
   3  -4   9    0.30    2.20
  -3  -4  -9    2.90    0.50
  -3   4  -9    2.10    0.50
  -3   4  -9    1.70    0.50
   3   4   9    1.90    2.20
  -3   4  -9    1.70    0.70
  -4  -4  -9   27.40    1.50
  -4  -4  -9   23.40    1.70
  -4  -4  -9   26.10    2.00
  -4  -4  -9   25.80    1.70
  -4   4  -9   28.00    2.00
  -4   4  -9   29.20    2.40
  -4   4  -9   27.00    1.80
  -4   4  -9   23.90    2.00
  -5  -4  -9    3.60    0.60
  -5  -4  -9    3.10    0.80
  -5  -4  -9    3.40    0.60
  -5  -4  -9    4.50    0.80
  -5  -4  -9    4.00    0.50
  -5   4  -9    4.10    0.70
  -5   4  -9    3.20    0.80
  -5   4  -9    4.30    0.80
  -6  -4  -9   36.80    1.80
  -6   4  -9   32.70    1.70
  -6   4  -9   32.80    1.90
  -6   4  -9   38.10    2.10
  -6  -5   9   19.50    1.10
  -6  -5   9   17.80    1.20
  -6  -5   9   20.10    1.50
  -6  -5   9   16.80    1.10
  -6   5   9   19.00    1.20
  -6   5   9   18.50    1.00
  -6   5   9   18.00    1.30
  -5  -5   9  211.08    8.50
  -5  -5   9  197.78    8.40
  -5  -5   9  208.98    8.40
  -5  -5   9  208.98    8.40
  -5  -5   9  216.18    8.40
  -5   5   9  193.08   10.20
  -5   5   9  217.38    8.30
  -5   5   9  231.58    9.30
  -4  -5   9   66.29    3.20
  -4  -5   9   63.19    3.20
  -4  -5   9   63.69    3.00
  -4  -5   9   67.59    3.20
  -4  -5   9   63.19    3.30
  -4   5   9   62.19    3.70
  -4   5   9   66.09    3.10
   4   5  -9   75.39    7.30
  -4   5   9   60.49    3.30
  -4   5   9   62.99    3.80
  -4   5   9   67.09    5.00
  -4   5   9   69.29    3.00
  -3  -5   9   31.70    1.60
  -3  -5   9   31.40    2.00
  -3  -5   9   30.80    1.90
  -3  -5   9   30.70    1.90
  -3  -5   9   32.20    2.00
  -3  -5   9   29.40    1.90
  -3   5   9   28.30    3.30
  -3   5   9   31.50    1.80
  -3   5   9   33.70    2.50
  -3   5   9   32.00    1.90
  -3   5   9   33.70    2.00
   3   5  -9   35.30    5.30
  -2  -5   9  177.08    7.30
  -2  -5   9  182.68    7.10
  -2  -5   9  175.98    7.30
  -2  -5   9  193.48    7.50
  -2  -5   9  183.38   11.40
  -2  -5   9  183.38    7.50
  -2  -5   9  179.18    7.50
  -2   5   9  164.78    9.90
  -2   5   9  172.28    7.40
   2   5  -9  184.08   14.80
  -2   5   9  188.48    7.30
  -2   5   9  183.78    8.20
   2   5  -9  186.58   12.90
  -1  -5   9  157.28   10.20
  -1  -5   9  162.28    6.70
  -1  -5   9  161.18    6.80
  -1  -5   9  160.98    6.50
  -1  -5   9  156.98    6.80
  -1  -5   9  160.68    6.70
  -1   5   9  163.88    7.40
   1   5  -9  171.68   14.00
  -1   5   9  163.08    9.40
  -1   5   9  168.78    6.90
   0  -5   9  602.54   27.60
   0  -5  -9  576.94   22.90
   0  -5   9  590.54   29.10
   0  -5   9  621.74   22.60
   0   5   9  582.34   29.50
   0   5   9  596.84   23.40
   0   5  -9  628.84   32.80
   0   5  -9  620.94   28.10
   0   5   9  649.93   26.40
  -1  -5  -9   68.49    3.50
   1  -5   9   65.39    5.80
   1  -5   9   67.39    6.40
  -1   5  -9   70.79    9.10
  -1   5  -9   68.09    5.80
  -1   5  -9   62.49    3.70
   1   5   9   69.09    7.80
   2  -5   9   10.60    3.10
  -2  -5  -9   13.30    1.20
   2  -5   9   13.60    3.00
  -2   5  -9    8.00    4.20
  -2   5  -9   13.80    1.40
   2   5   9   19.50    5.30
  -3  -5  -9   15.90    1.30
   3  -5   9   15.00    1.20
   3  -5   9   10.40    3.10
  -3  -5  -9   16.60    1.10
   3   5   9    6.90    6.80
  -3   5  -9   14.40    2.40
  -3   5  -9   13.50    1.50
  -4  -5  -9   46.50    2.50
  -4  -5  -9   51.49    2.70
  -4  -5  -9   50.09    2.40
  -4   5  -9   48.80    2.80
  -4   5  -9   47.70    2.50
  -4   5  -9   45.10    3.20
  -5  -5  -9    0.10    0.20
  -5  -5  -9    0.90    0.30
  -5  -5  -9    0.10    0.40
  -5   5  -9   -0.10    0.60
  -5   5  -9    0.50    0.30
  -5   5  -9    0.00    0.40
  -6  -5  -9    0.30    0.20
  -6   5  -9    0.00    0.20
  -6  -6   9    2.70    0.40
  -6  -6   9    3.10    0.40
  -6  -6   9    3.70    0.40
  -6   6   9    3.90    0.50
  -6   6   9    2.40    0.30
  -5  -6   9   50.79    2.40
  -5  -6   9   50.79    2.40
  -5  -6   9   49.80    2.40
  -5  -6   9   53.39    2.50
  -5  -6   9   50.59    2.50
  -5   6   9   51.79    2.30
  -5   6   9   51.19    2.50
  -5   6   9   50.99    2.80
  -4  -6   9  498.65   18.30
  -4  -6   9  501.75   18.20
  -4  -6   9  484.45   18.20
  -4  -6   9  480.85   18.30
  -4  -6   9  492.35   18.20
  -4   6   9  517.65   18.40
   4   6  -9  446.76   23.90
  -4   6   9  495.15   18.10
  -4   6   9  510.55   19.10
  -4   6   9  408.96   20.40
  -3  -6   9  109.89    4.90
  -3  -6   9  106.89    4.80
  -3  -6   9  107.89    4.80
  -3  -6   9  111.99    4.80
  -3  -6   9  112.89    4.40
  -3  -6   9  113.89    4.80
  -3   6   9  115.59    4.90
  -3   6   9  102.79    7.00
   3   6  -9  115.79    9.60
  -3   6   9  105.99    4.80
  -3   6   9  104.19    5.40
  -2  -6   9  397.26   14.90
  -2  -6   9  405.26   15.20
  -2  -6   9  403.26   15.10
  -2  -6   9  406.96   15.20
  -2  -6   9  376.96   19.80
  -2  -6   9  390.66   15.10
  -2  -6   9  396.16   15.10
  -2   6   9  399.86   16.10
   2   6  -9  413.16   21.80
   2   6  -9  375.76   24.70
  -1  -6   9    3.70    0.70
  -1  -6   9    3.30    0.60
  -1  -6   9    3.10    0.60
  -1  -6   9    1.30    1.90
  -1  -6   9    3.00    0.60
  -1  -6   9    3.80    0.60
  -1   6   9    1.80    0.90
  -1   6   9    3.10    0.90
  -1   6   9    3.70    0.60
   1   6  -9    3.20    3.30
   1   6  -9    3.30    1.80
   0  -6   9 1229.48   44.50
   0  -6  -9 1166.38   44.70
   0  -6   9 1197.38   44.50
   0  -6   9 1163.48   50.99
   0  -6   9 1203.98   44.30
   0  -6   9 1143.69   49.00
   0   6   9 1312.47   48.70
   0   6  -9 1225.78   57.29
   0   6  -9 1267.77   50.69
   0   6   9 1250.67   45.30
   1  -6   9   24.80    5.70
   1  -6   9   35.70    2.00
  -1  -6  -9   37.10    2.30
   1  -6   9   31.70    7.30
   1   6   9   35.50    3.80
   1   6   9   48.40   10.40
  -1   6  -9   22.20    8.50
   2  -6   9    7.10    0.80
  -2  -6  -9    6.70    0.90
   2   6   9    8.70    2.20
  -3  -6  -9    6.20    0.80
   3  -6   9    7.50    0.80
  -3  -6  -9    6.80    0.70
  -3   6  -9    6.70    0.80
  -4  -6  -9   49.90    2.50
  -4  -6  -9   47.00    2.30
  -4  -6  -9   51.89    2.60
  -4   6  -9   46.70    3.10
  -5  -6  -9    2.90    0.50
  -5  -6  -9    2.70    0.30
  -5   6  -9    2.70    0.60
  -5  -7   9    6.20    0.70
  -5  -7   9    4.50    0.50
  -5  -7   9    6.00    0.50
  -5   7   9    4.80    0.60
  -5   7   9    4.60    0.40
  -4  -7   9    4.30    0.60
  -4  -7   9    3.60    0.60
  -4  -7   9    4.40    0.60
  -4   7   9    3.60    0.50
  -4   7   9    4.10    0.50
  -4   7   9    3.70    1.00
  -3  -7   9   57.39    2.70
  -3  -7   9   56.89    2.80
  -3  -7   9   59.49    2.40
  -3  -7   9   56.39    2.70
   3   7  -9   50.59    6.70
  -3   7   9   55.49    2.70
  -3   7   9   54.59    2.60
  -3   7   9   50.19    4.30
  -3   7   9   55.89    3.30
  -2  -7   9    0.10    0.20
  -2  -7   9    0.20    0.30
  -2  -7   9    0.10    0.20
  -2  -7   9   -0.20    0.20
  -2   7   9    0.50    0.70
   2   7  -9    0.00    1.70
  -2   7   9    0.00    0.30
  -2   7   9    0.00    0.20
  -1  -7   9    6.80    0.80
  -1  -7   9    8.00    0.80
  -1  -7   9    7.00    0.70
  -1  -7   9    7.50    0.80
  -1  -7   9    6.90    0.80
   1   7  -9    7.40    2.70
  -1   7   9    6.70    1.70
  -1   7   9    7.50    1.10
  -1   7   9    8.70    1.00
   0  -7   9   49.60    2.50
   0  -7  -9   50.29    2.80
   0  -7   9   49.30    2.50
   0   7   9   52.59    3.20
   0   7   9   50.59    4.50
   0   7  -9   50.59    5.60
   1  -7   9    2.10    0.60
  -1  -7  -9    2.40    0.50
   1  -7   9    1.60    0.50
   1   7   9    1.80    0.70
   1   7   9    1.30    0.80
   2  -7   9    6.70    0.70
  -2  -7  -9    6.40    0.90
   2   7   9    7.10    0.90
   2   7   9    6.80    2.00
   3  -7   9   57.39    2.60
  -3  -7  -9   56.39    2.80
  -3  -7  -9   52.99    2.70
  -3   7  -9   55.09    2.70
  -3   7  -9   53.49    3.30
   3   7   9   51.09    5.40
  -4  -7  -9  114.19    4.60
  -4  -7  -9  104.09    4.40
  -4  -7  -9  111.99    4.50
  -4   7  -9  106.09    5.00
  -4  -8   9    3.40    0.40
  -4  -8   9    4.40    0.50
  -4  -8   9    2.90    0.40
  -4   8   9    4.30    0.60
  -3  -8   9    3.70    0.50
  -3  -8   9    3.90    0.50
  -3  -8   9    3.80    0.50
  -3  -8   9    4.10    0.40
  -3   8   9    4.50    0.50
  -3   8   9    2.90    0.70
  -2  -8   9    7.40    0.80
  -2  -8   9    7.10    0.60
  -2  -8   9    7.60    0.90
  -2  -8   9    7.80    0.70
  -2   8   9    5.30    1.50
  -2   8   9    9.00    1.10
  -1  -8   9    0.70    0.30
  -1  -8   9    0.10    0.20
  -1  -8   9    0.40    0.30
  -1  -8   9    0.50    0.30
  -1   8   9    0.20    0.80
  -1   8   9    0.60    0.40
  -1   8   9    0.80    0.30
   0  -8  -9   73.59    3.40
   0  -8   9   67.89    3.20
   0  -8   9   70.59    3.20
   0   8   9   68.49    3.70
   0   8   9   64.59    5.10
   1  -8   9   19.50    1.30
  -1  -8  -9   20.50    1.40
   1   8   9   18.90    1.50
  -1   8  -9   18.10    1.50
   1   8   9   19.20    2.40
  -2  -8  -9   10.60    1.00
   2  -8   9   11.30    0.90
   2   8   9    9.60    1.20
  -2   8  -9   10.70    1.10
  -3  -8  -9    3.70    0.60
   3  -8   9    3.30    0.50
  -3  -8  -9    3.40    0.40
  -3  -8  -9    3.30    0.40
  -3   8  -9    4.10    0.90
  -3   8  -9    3.00    0.50
  -4  -8  -9   29.30    1.40
  -3  -9   9   34.70    1.70
  -3  -9   9   30.90    1.60
  -3   9   9   35.10    1.80
  -2  -9   9   65.09    2.60
  -2  -9   9   65.79    2.70
  -2  -9   9   63.49    2.70
  -2  -9   9   63.29    2.70
  -2   9   9   57.79    2.50
  -1  -9   9    0.30    0.20
  -1  -9   9    0.50    0.20
  -1  -9   9    0.30    0.20
  -1  -9   9    0.40    0.20
  -1   9   9    0.30    0.20
  -1   9   9    0.50    0.30
   0  -9   9    7.10    0.70
   0  -9   9    9.10    0.70
   0  -9  -9    8.60    0.80
   0  -9   9    8.20    0.70
   0  -9   9    8.20    0.70
   0   9   9    8.30    0.70
   1  -9   9   56.59    2.40
  -1  -9  -9   56.49    2.60
   1  -9   9   55.09    2.30
   1  -9   9   55.49    2.40
   1  -9   9   49.90    2.30
   1   9   9   56.49    2.50
   1   9   9   52.09    2.60
  -2  -9  -9   12.70    0.90
   2  -9   9   14.50    0.80
  -2  -9  -9   15.30    0.80
  -2   9  -9   13.80    0.90
  -7   0  10    0.10    0.10
  -6   0  10    9.70    0.90
  -6   0  10    9.70    0.90
  -6   0  10    8.90    0.90
  -6   0  10    9.90    1.00
  -6   0  10    9.20    0.90
  -6   0  10    9.00    1.10
  -6   0  10    9.90    1.20
  -6   0  10    9.80    0.90
  -5   0  10    0.90    0.40
  -5   0  10    0.20    0.20
  -5   0  10    2.30    0.50
  -5   0  10    0.60    0.40
  -5   0  10   -0.10    0.40
  -5   0  10   -0.10    0.30
  -5   0  10    0.10    0.30
  -5   0  10    1.40    0.50
  -4   0  10 2361.46   81.69
  -4   0  10 2250.17   81.69
  -4   0  10 2251.97   81.49
  -4   0  10 2164.28   81.49
  -4   0  10 2225.48   81.79
   3   0 -10    1.90    1.60
  -3   0  10    0.90    0.40
  -3   0  10    2.10    0.60
  -3   0  10    2.80    1.10
  -3   0  10    1.60    0.40
  -2   0  10   81.49    3.60
  -2   0  10   78.29    3.40
  -2   0  10   73.79    5.90
  -2   0  10   78.09    3.60
  -2   0  10   76.89    3.90
  -2   0  10   68.89    3.50
  -1   0  10    0.10    0.60
  -1   0  10   -1.70    1.30
   0   0  10 1572.24   61.29
   1   0  10   -0.50    0.90
  -1   0 -10   -0.50    0.30
   2   0  10  114.29    8.80
  -2   0 -10  110.69    5.00
  -3   0 -10    0.20    0.30
  -3   0 -10    0.30    0.30
   3   0  10   -1.50    1.00
  -4   0 -10  192.38    7.60
  -4   0 -10  183.68    8.10
  -4   0 -10  174.98    7.40
   4   0  10  178.48   12.60
  -5   0 -10    0.50    0.50
  -5   0 -10    0.10    0.30
  -5   0 -10    0.10    0.20
  -5   0 -10    0.40    0.40
  -5   0 -10    0.10    0.30
  -6   0 -10  236.88    9.90
  -6   0 -10  238.08    8.90
  -6   0 -10  227.78    9.40
  -6   0 -10  255.77   10.00
  -7  -1  10    9.10    0.60
  -7  -1  10    8.20    0.70
  -7  -1  10    8.40    0.70
  -7  -1  10    8.40    0.70
  -7   1  10    8.90    0.60
  -7   1  10    7.90    0.60
  -6  -1  10    3.50    0.60
  -6  -1  10    5.30    0.70
  -6  -1  10    4.00    0.80
  -6  -1  10    3.60    0.60
  -6  -1  10    3.10    0.60
  -6  -1  10    3.10    0.60
  -6  -1  10    2.50    0.50
  -6   1  10    3.30    0.50
  -6   1  10    4.80    1.00
  -6   1  10    3.50    0.60
  -6   1  10    3.10    0.60
  -6   1  10    4.00    0.70
  -6   1  10    3.60    0.60
  -6   1  10    3.00    0.70
  -5  -1  10    1.40    0.60
  -5  -1  10    2.10    0.50
  -5  -1  10    1.80    0.50
  -5  -1  10    2.10    0.70
  -5  -1  10    1.90    0.70
  -5  -1  10    2.60    0.60
  -5  -1  10    1.80    0.50
  -5  -1  10    1.90    0.50
  -5  -1  10    2.70    0.60
  -5   1  10    1.30    0.70
  -5   1  10    1.80    0.70
  -5   1  10    3.00    0.70
  -5   1  10    1.50    0.50
  -5   1  10    1.30    0.40
  -5   1  10    2.50    0.60
  -5   1  10    2.00    0.50
  -5   1  10    2.00    0.60
  -5   1  10    2.50    0.60
  -4  -1  10   75.39    3.80
  -4  -1  10   80.59    4.30
  -4  -1  10   75.29    3.60
  -4  -1  10   75.49    3.60
  -4  -1  10   78.19    3.80
  -4  -1  10   69.19    6.30
  -4  -1  10   79.19    3.70
  -4  -1  10   79.89    4.00
  -4  -1  10   77.69    3.60
  -4  -1  10   74.39    3.80
  -4   1  10   76.69    3.80
  -4   1  10   72.99    3.60
  -4   1  10   75.89    3.60
  -4   1  10   72.19    3.90
  -4   1  10   79.19    4.30
  -4   1  10   75.99    3.70
  -4   1  10   66.79    6.10
  -4   1  10   80.19    3.90
  -4   1  10   79.29    3.60
  -4   1  10   73.99    3.60
  -3  -1  10   19.60    1.30
  -3  -1  10   20.10    1.50
  -3  -1  10   22.50    1.80
  -3  -1  10   22.10    3.10
  -3  -1  10   17.90    1.30
  -3  -1  10   19.20    1.40
  -3  -1  10   21.00    1.50
  -3  -1  10   18.80    1.40
  -3   1  10   19.00    1.50
  -3   1  10   20.30    1.40
  -3   1  10   19.00    1.40
  -3   1  10   21.50    1.80
   3   1 -10   19.70    3.80
  -3   1  10   16.40    1.30
  -3   1  10   16.10    2.80
  -3   1  10   18.80    1.40
  -3   1  10   19.90    1.40
  -2  -1  10    0.30    0.90
  -2  -1  10   -0.40    0.40
  -2  -1  10    0.40    0.30
  -2  -1  10    0.90    0.30
  -2  -1  10    0.30    0.30
  -2  -1  10    0.10    0.20
  -2   1  10    0.30    0.30
  -2   1  10    0.40    0.30
  -2   1  10    0.70    0.40
  -2   1  10    1.00    1.00
  -2   1  10    0.30    0.40
  -2   1  10    0.40    0.30
  -2   1  10    2.70    0.80
   2   1 -10    0.00    0.70
  -1  -1  10   40.60    4.00
  -1  -1  10   40.50    4.30
  -1  -1  10   40.60    2.20
  -1   1  10   40.10    4.20
  -1   1  10   42.30    2.20
  -1   1  10   41.20    4.00
   0  -1  10  484.75   21.70
   0   1  10  481.35   22.10
   0   1  10  476.45   22.20
   1  -1  10 1426.96   58.39
   1   1  10 1524.55   59.79
   2  -1  10    2.00    1.40
   2   1  10    5.20    2.10
  -3  -1 -10    5.60    0.90
   3  -1  10    4.60    2.00
  -3   1 -10    8.30    3.80
   3   1  10    6.00    2.30
  -3   1 -10    3.40    0.60
  -3   1 -10    5.00    0.70
  -4  -1 -10   62.69    3.20
   4  -1  10   67.99    6.80
  -4  -1 -10   65.49    3.20
   4   1  10   61.79    7.00
  -4   1 -10   65.19    3.10
  -4   1 -10   64.69    3.30
  -5  -1 -10   17.60    1.20
  -5  -1 -10   16.40    1.40
  -5  -1 -10   15.70    1.30
  -5  -1 -10   16.20    1.60
  -5   1 -10   16.20    1.70
  -5   1 -10   15.30    1.50
  -5   1 -10   15.30    1.40
  -5   1 -10   16.20    1.20
  -5   1 -10   16.20    1.20
  -6  -1 -10   11.10    1.00
  -6  -1 -10   10.00    1.10
  -6  -1 -10   10.60    0.80
  -6  -1 -10   10.30    0.60
  -6   1 -10   11.10    1.00
  -6   1 -10   10.70    1.20
  -6   1 -10    7.40    0.90
  -7  -2  10   51.79    2.50
  -7  -2  10   57.29    2.60
  -7  -2  10   56.79    2.40
  -7   2  10   59.89    2.40
  -7   2  10   55.49    2.70
  -6  -2  10   22.40    1.60
  -6  -2  10   25.80    1.50
  -6  -2  10   22.20    1.50
  -6  -2  10   23.20    1.50
  -6  -2  10   23.60    1.40
  -6  -2  10   22.00    1.60
  -6  -2  10   23.60    1.60
  -6   2  10   26.20    1.50
  -6   2  10   25.30    1.90
  -6   2  10   24.00    1.50
  -6   2  10   21.60    1.60
  -6   2  10   24.70    1.50
  -5  -2  10   83.39    3.90
  -5  -2  10   83.99    4.00
  -5  -2  10   84.89    3.90
  -5  -2  10   80.79    3.90
  -5  -2  10   80.69    3.90
  -5  -2  10   85.29    4.10
  -5  -2  10   92.49    4.30
  -5   2  10   88.59    4.10
  -5   2  10   84.49    4.60
  -5   2  10   85.89    3.80
  -5   2  10   84.99    4.20
  -5   2  10   81.59    4.70
  -5   2  10   85.59    4.00
  -5   2  10   90.09    3.90
  -4  -2  10  610.14   22.90
  -4  -2  10  608.14   23.00
  -4  -2  10  591.04   27.90
  -4  -2  10  623.04   23.00
  -4  -2  10  609.34   23.20
  -4  -2  10  623.94   23.00
  -4  -2  10  638.34   23.20
  -4  -2  10  624.54   23.20
  -4   2  10  615.74   23.00
  -4   2  10  617.94   23.10
  -4   2  10  629.74   23.30
  -4   2  10  586.64   22.80
  -4   2  10  606.04   23.80
  -4   2  10  609.94   23.00
  -3  -2  10   49.80    2.70
  -3  -2  10   49.20    2.50
  -3  -2  10   47.20    2.00
  -3  -2  10   49.30    2.70
  -3  -2  10   45.70    2.50
  -3  -2  10   50.49    2.70
  -3  -2  10   50.99    5.00
  -3  -2  10   50.69    3.10
  -3  -2  10   47.40    2.50
  -3  -2  10   46.60    2.50
  -3   2  10   49.99    2.60
  -3   2  10   48.30    2.60
  -3   2  10   49.70    2.60
  -3   2  10   48.00    2.60
   3   2 -10   49.80    5.70
  -3   2  10   48.00    2.70
  -3   2  10   49.80    4.50
  -3   2  10   50.39    3.70
  -3   2  10   53.79    3.30
  -2  -2  10   39.10    4.40
  -2  -2  10   44.10    2.30
  -2  -2  10   44.70    2.40
  -2  -2  10   43.50    2.20
  -2  -2  10   42.70    2.20
  -2  -2  10   43.60    2.40
  -2  -2  10   43.40    2.70
  -2   2  10   42.90    2.30
  -2   2  10   42.90    3.30
  -2   2  10   45.90    2.30
  -2   2  10   46.00    4.00
  -2   2  10   42.60    2.40
  -2   2  10   44.40    2.30
   2   2 -10   52.89    5.60
  -2   2  10   46.10    2.70
  -2   2  10   45.10    2.40
  -1  -2  10  344.47   16.10
  -1  -2  10  364.66   17.60
  -1  -2  10  343.47   13.30
  -1   2  10  341.57   13.40
  -1   2  10  368.76   16.40
  -1   2  10  352.16   13.40
  -1   2  10  353.86   15.20
   1   2 -10  355.96   19.10
  -1   2  10  329.97   13.30
   0  -2  10  205.88   12.20
   0   2  10  218.68   12.50
   0   2 -10  199.38   13.60
   0   2  10  216.58   11.80
   1  -2  10    3.10    1.40
  -1  -2 -10    4.40    0.70
   1  -2  10    4.00    1.60
   1   2  10    1.90    1.70
  -1   2 -10    5.60    2.00
  -1   2 -10    4.50    0.80
  -2  -2 -10   12.90    1.10
   2  -2  10    9.00    2.70
   2  -2  10    9.70    2.80
  -2   2 -10    5.20    2.20
  -2   2 -10   10.10    1.00
   2   2  10   12.00    3.40
  -3  -2 -10    9.30    1.00
   3  -2  10    6.30    2.70
  -3   2 -10    5.20    3.50
  -3   2 -10   10.20    1.10
   3   2  10   10.20    3.10
  -4  -2 -10  159.18    6.70
  -4  -2 -10  150.88    6.60
   4  -2  10  173.38   13.10
   4   2  10  147.99   13.70
  -4   2 -10  162.68    6.80
  -4   2 -10  161.88    6.90
  -4   2 -10  150.38    7.20
  -5  -2 -10   82.29    3.70
  -5  -2 -10   85.59    4.00
  -5  -2 -10   86.29    3.90
  -5  -2 -10   78.29    4.20
  -5   2 -10   82.79    4.00
  -5   2 -10   79.29    4.30
  -5   2 -10   85.09    4.50
  -5   2 -10   86.69    3.90
  -6  -2 -10    5.90    0.60
  -6  -2 -10    6.30    0.70
  -6  -2 -10    6.20    0.60
  -6   2 -10    5.50    0.80
  -6   2 -10    5.50    0.80
  -6   2 -10    5.00    0.60
  -6  -3  10    8.30    0.90
  -6  -3  10    8.20    0.80
  -6  -3  10    8.70    0.80
  -6  -3  10    7.80    0.80
  -6  -3  10    8.20    0.70
  -6  -3  10    9.00    0.90
  -6   3  10    8.70    0.70
  -6   3  10    7.00    0.60
  -6   3  10   10.20    0.90
  -6   3  10    8.70    1.00
  -5  -3  10    5.20    0.80
  -5  -3  10    5.10    0.70
  -5  -3  10    6.70    0.80
  -5  -3  10    5.50    0.70
  -5  -3  10    7.30    0.90
  -5  -3  10    7.20    0.90
  -5  -3  10    6.10    0.80
  -5   3  10    5.90    0.70
  -5   3  10    6.50    1.00
  -5   3  10    7.00    0.70
   5   3 -10    5.70    2.40
  -5   3  10    6.00    0.70
  -5   3  10    5.80    0.80
  -5   3  10    8.20    0.80
  -4  -3  10  145.09    6.20
  -4  -3  10  141.39    6.40
  -4  -3  10  151.48    6.20
  -4  -3  10  147.59    6.40
  -4  -3  10  143.49   10.30
  -4  -3  10  149.59    6.20
  -4  -3  10  144.69    6.40
  -4  -3  10  151.88    6.20
  -4   3  10  150.98    6.30
  -4   3  10  139.59    7.90
  -4   3  10  146.79    7.00
  -4   3  10  147.79    6.30
  -4   3  10  158.58    6.30
  -4   3  10  150.98    7.20
  -4   3  10  151.48    6.50
  -3  -3  10  838.82   31.60
  -3  -3  10  860.11   36.70
  -3  -3  10  850.11   31.50
  -3  -3  10  861.01   31.30
  -3  -3  10  847.82   31.40
  -3  -3  10  842.12   31.40
  -3  -3  10  830.92   30.80
  -3  -3  10  817.92   31.30
   3   3 -10  837.42   38.70
  -3   3  10  795.22   33.50
  -3   3  10  882.91   32.20
  -3   3  10  870.01   31.50
  -3   3  10  864.71   31.60
  -3   3  10  902.31   31.50
  -3   3  10  866.91   31.50
  -2  -3  10 1321.37   48.80
  -2  -3  10 1360.56   49.10
  -2  -3  10 1304.77   49.10
  -2  -3  10 1308.17   48.80
  -2  -3  10 1322.97   54.09
   2   3 -10 1355.96   56.79
  -2   3  10 1345.47   48.90
  -2   3  10 1408.26   49.60
  -1  -3  10  863.21   36.80
  -1  -3  10  888.51   32.00
  -1   3  10  897.81   34.70
  -1   3  10  878.31   32.60
  -1   3  10  874.61   32.10
   1   3 -10  830.82   39.40
  -1   3  10  861.11   34.40
   0  -3  10   72.99    6.30
   0  -3  10   65.99    5.70
   0  -3 -10   67.89    4.00
   0   3 -10   65.69    3.60
   0   3 -10   83.69    8.10
   0   3  10   72.29    7.00
   0   3  10   70.49    5.60
  -1  -3 -10 1200.68   45.00
   1  -3  10 1278.17   50.69
   1  -3  10 1225.48   49.90
   1   3  10 1235.18   52.09
  -1   3 -10 1200.68   53.69
  -1   3 -10 1226.18   45.10
  -2  -3 -10   82.09    3.90
   2  -3  10   83.69    7.10
   2  -3  10   91.59    7.80
  -2   3 -10   78.19    4.00
   2   3  10   77.49    8.20
  -2   3 -10   69.39   10.70
   3  -3  10  389.36   21.60
   3  -3  10  380.06   20.40
  -3  -3 -10  400.06   15.30
  -3   3 -10  394.86   24.70
  -3   3 -10  401.56   15.50
   3   3  10  396.26   22.60
  -4  -3 -10    0.50    0.40
  -4  -3 -10    0.50    0.30
  -4   3 -10    0.80    0.40
  -4   3 -10    1.30    0.50
  -4   3 -10    0.40    0.30
  -5  -3 -10   21.80    1.70
  -5  -3 -10   24.10    1.50
  -5  -3 -10   22.70    1.50
  -5  -3 -10   22.70    1.40
  -5   3 -10   24.60    1.70
  -5   3 -10   22.80    1.90
  -5   3 -10   25.20    1.60
  -5   3 -10   20.10    1.80
  -6  -3 -10   10.70    0.90
  -6  -3 -10   12.30    0.90
  -6  -3 -10   10.10    0.80
  -6   3 -10   11.20    0.90
  -6   3 -10   11.10    1.10
  -6   3 -10   10.70    1.00
  -6  -4  10    2.30    0.50
  -6  -4  10    2.20    0.50
  -6  -4  10    1.80    0.40
  -6  -4  10    2.60    0.50
  -6  -4  10    2.00    0.40
  -6   4  10    2.70    0.50
  -6   4  10    2.10    0.60
  -6   4  10    1.80    0.40
  -5  -4  10   55.39    2.80
  -5  -4  10   56.59    2.80
  -5  -4  10   52.49    2.80
  -5  -4  10   55.09    2.90
  -5  -4  10   52.19    2.60
  -5  -4  10   58.59    2.80
  -5   4  10   55.79    2.70
  -5   4  10   57.09    2.90
  -5   4  10   53.99    2.80
   5   4 -10   52.29    5.90
  -5   4  10   61.79    3.50
  -4  -4  10  644.14   24.00
  -4  -4  10  620.24   23.90
  -4  -4  10  646.04   23.80
  -4  -4  10  655.73   23.70
  -4  -4  10  606.64   24.00
  -4  -4  10  662.43   23.80
  -4   4  10  606.94   26.10
   4   4 -10  654.23   31.00
  -4   4  10  571.14   24.50
  -4   4  10  663.43   23.70
  -4   4  10  665.53   24.00
  -4   4  10  667.33   23.90
  -3  -4  10  510.15   18.60
  -3  -4  10  472.65   23.50
  -3  -4  10  482.25   18.30
  -3  -4  10  491.35   17.90
  -3  -4  10  477.75   18.60
  -3  -4  10  485.45   18.40
  -3  -4  10  493.55   18.60
  -3  -4  10  480.15   18.40
  -3  -4  10  472.75   18.20
  -3   4  10  500.75   19.30
   3   4 -10  491.35   26.90
  -3   4  10  503.75   18.40
  -3   4  10  490.25   18.60
  -3   4  10  494.35   21.10
  -3   4  10  488.05   18.50
  -2  -4  10   30.20    4.10
  -2  -4  10   35.00    2.70
  -2  -4  10   35.30    1.80
  -2  -4  10   37.80    2.20
  -2  -4  10   34.60    2.00
  -2  -4  10   35.10    2.10
  -2   4  10   34.30    2.00
  -2   4  10   35.10    2.10
  -2   4  10   38.10    2.50
  -2   4  10   38.30    3.50
   2   4 -10   33.20    6.40
  -1  -4  10   62.49    3.60
  -1  -4  10   55.59    3.00
  -1  -4  10   61.19    5.80
  -1   4  10   64.29    3.50
  -1   4  10   56.39    4.60
  -1   4  10   56.19    3.20
   1   4 -10   50.49    6.90
   0  -4  10   35.80    4.50
   0  -4 -10   38.80    2.30
   0   4 -10   35.90    2.50
   0   4  10   37.10    2.40
   0   4  10   46.70    6.10
   0   4 -10   27.80    5.70
   1  -4  10  228.28   13.70
   1  -4  10  232.38   13.40
   1   4  10  190.68   17.80
  -1   4 -10  241.58   17.00
  -1   4 -10  229.18    9.60
   1   4  10  223.88   13.00
   2  -4  10   54.99    6.00
   2  -4  10   56.79    5.80
  -2  -4 -10   56.69    3.00
  -2   4 -10   52.79    3.20
  -2   4 -10   62.09    8.90
   2   4  10   64.69    7.70
  -3  -4 -10   28.60    1.90
   3  -4  10   36.80    4.90
  -3  -4 -10   26.20    1.50
   3  -4  10   21.60    4.50
   3   4  10   16.40    4.10
  -3   4 -10   23.90    2.00
  -3   4 -10   26.20    2.00
  -3   4 -10   29.30    1.80
   4  -4  10   12.40    1.20
  -4  -4 -10   10.80    1.00
  -4  -4 -10   10.20    1.10
  -4  -4 -10   10.90    1.10
  -4  -4 -10   10.30    1.00
  -4   4 -10   10.80    1.20
  -4   4 -10   10.70    1.20
  -4   4 -10    9.90    1.00
  -4   4 -10   10.40    1.40
  -5  -4 -10   16.70    1.30
  -5  -4 -10   16.40    1.10
  -5  -4 -10   19.90    1.30
  -5  -4 -10   17.80    1.50
  -5   4 -10   16.20    1.20
  -5   4 -10   16.20    1.70
  -5   4 -10   17.60    1.40
  -6  -4 -10   10.30    0.70
  -6   4 -10   10.20    0.90
  -6  -5  10   16.20    1.00
  -6  -5  10   12.90    0.90
  -6  -5  10   15.90    0.90
  -6  -5  10   15.30    0.90
  -6  -5  10   16.80    0.90
  -6   5  10   14.20    0.90
  -6   5  10   15.80    0.80
  -6   5  10   18.00    1.20
  -5  -5  10   36.40    2.00
  -5  -5  10   36.50    2.00
  -5  -5  10   39.10    2.00
  -5  -5  10   36.50    2.00
  -5  -5  10   36.70    1.90
  -5   5  10   36.70    2.40
  -5   5  10   35.00    2.00
  -5   5  10   38.30    1.90
  -4  -5  10    2.40    0.60
  -4  -5  10    1.50    0.50
  -4  -5  10    2.00    0.50
  -4  -5  10    1.60    0.50
  -4  -5  10    1.50    0.40
  -4  -5  10    2.20    0.50
  -4   5  10    2.20    1.00
   4   5 -10    3.20    2.30
  -4   5  10    2.20    0.50
  -4   5  10    1.20    0.50
  -4   5  10    1.40    0.50
  -3  -5  10  315.27   12.10
  -3  -5  10  344.47   12.50
  -3  -5  10  351.26   13.50
  -3  -5  10  305.97   12.30
  -3  -5  10  292.07   12.40
  -3   5  10  320.47   11.90
  -3   5  10  292.37   12.10
   3   5 -10  304.77   18.40
  -3   5  10  298.77   14.60
  -3   5  10  290.27   12.80
  -3   5  10  305.17   12.10
  -2  -5  10   52.69    2.70
  -2  -5  10   55.19    2.70
  -2  -5  10   54.39    2.80
  -2  -5  10   51.09    2.70
  -2  -5  10   55.99    2.50
  -2  -5  10   50.39    2.80
  -2  -5  10   55.09    5.60
   2   5 -10   68.89    8.60
  -2   5  10   54.99    3.30
   2   5 -10   53.89    6.30
  -2   5  10   44.70    4.20
  -2   5  10   51.29    2.80
  -2   5  10   54.79    2.70
  -1  -5  10  267.27   10.50
  -1  -5  10  268.97   10.20
  -1  -5  10  257.87   10.50
  -1  -5  10  249.58   10.20
  -1  -5  10  265.97   10.30
  -1  -5  10  251.27   14.50
  -1   5  10  261.07   10.30
  -1   5  10  269.47   11.10
   1   5 -10  278.27   19.30
  -1   5  10  264.07   10.50
  -1   5  10  267.47   13.40
   0  -5  10  635.84   23.10
   0  -5  10  604.84   28.60
   0  -5  10  624.04   28.20
   0  -5 -10  599.14   23.40
   0   5  10  606.64   23.80
   0   5  10  637.24   26.90
   0   5 -10  651.13   34.00
   0   5 -10  621.14   28.80
  -1  -5 -10  164.88    7.10
   1  -5  10  167.28   10.80
   1  -5  10  167.38   11.20
  -1   5 -10  153.68   14.90
  -1   5 -10  161.78    7.40
   1   5  10  174.38   13.40
   2  -5  10    3.90    2.40
   2  -5  10    4.80    2.20
   2   5  10    0.90    2.70
  -2   5 -10    6.70    5.40
  -3  -5 -10    8.20    0.90
  -3  -5 -10    8.70    0.70
   3  -5  10    8.70    0.80
  -3   5 -10    7.60    1.10
  -3   5 -10    7.80    1.10
  -4  -5 -10    1.80    0.80
  -4  -5 -10    1.20    0.40
  -4  -5 -10    1.50    0.50
  -4  -5 -10    1.70    0.50
  -4   5 -10    1.40    0.50
  -4   5 -10    1.70    0.70
  -5  -5 -10    4.40    0.60
  -5  -5 -10    5.20    0.50
  -5   5 -10    5.70    0.80
  -5  -6  10   56.99    2.50
  -5  -6  10   57.79    2.60
  -5  -6  10   59.49    2.50
  -5  -6  10   63.29    2.70
  -5  -6  10   54.09    2.70
  -5   6  10   60.99    2.50
  -5   6  10   60.79    3.00
  -5   6  10   49.50    2.80
  -4  -6  10   40.20    2.30
  -4  -6  10   37.60    2.00
  -4  -6  10   38.70    2.10
  -4  -6  10   37.70    2.00
  -4  -6  10   38.30    2.00
  -4   6  10   38.10    3.50
  -4   6  10   36.80    2.00
  -4   6  10   34.00    2.00
  -4   6  10   40.10    2.50
  -3  -6  10    1.60    0.40
  -3  -6  10    2.60    0.50
  -3  -6  10    1.20    0.40
  -3  -6  10    1.30    0.40
  -3  -6  10    1.10    0.40
  -3  -6  10    1.80    0.30
  -3   6  10    1.20    0.70
  -3   6  10    1.50    0.40
   3   6 -10   -0.40    1.10
  -3   6  10    0.70    0.30
  -3   6  10    3.00    0.80
  -2  -6  10    0.20    0.30
  -2  -6  10    0.40    0.30
  -2  -6  10    0.40    0.30
  -2  -6  10    0.10    0.20
  -2  -6  10    0.70    0.30
  -2   6  10   -0.30    0.40
   2   6 -10    0.80    1.60
  -2   6  10    0.60    0.40
  -2   6  10    0.10    0.30
  -1  -6  10   54.09    2.80
  -1  -6  10   59.19    3.60
  -1  -6  10   58.59    2.80
  -1  -6  10   55.29    2.90
  -1  -6  10   62.69    3.30
   1   6 -10   48.50    5.90
   1   6 -10   48.40    9.90
  -1   6  10   54.29    3.40
  -1   6  10   62.69    5.10
  -1   6  10   58.09    3.00
   0  -6  10    0.90    3.60
   0  -6  10    5.70    0.70
   0  -6  10    3.50    0.60
   0  -6  10    4.10    0.60
   0  -6 -10    5.10    0.80
   0   6  10    4.10    0.70
   0   6  10    4.40    0.90
   0   6  10    5.60    1.70
   0   6 -10    3.70    2.10
   0   6 -10   12.80    4.60
   1  -6  10  291.87   11.30
   1   6  10  282.37   11.70
   1   6  10  302.17   14.80
  -2  -6 -10    1.30    0.50
   2   6  10    2.60    1.20
  -3  -6 -10   10.80    1.00
  -3  -6 -10   11.10    0.90
   3  -6  10   12.20    0.90
  -3   6 -10    9.50    0.90
   3   6  10   11.80    1.80
  -4  -6 -10   18.10    1.00
  -4  -6 -10   19.50    1.30
  -4  -6 -10   18.70    1.30
  -4   6 -10   19.20    1.70
  -5  -6 -10   11.40    0.90
  -5  -6 -10   12.60    0.70
  -5   6 -10   10.10    1.20
  -5  -7  10   22.10    1.00
  -5   7  10   16.00    1.10
  -4  -7  10    0.80    0.30
  -4  -7  10    1.20    0.30
  -4  -7  10    1.10    0.30
  -4   7  10    1.40    0.40
  -4   7  10    1.10    0.30
  -3  -7  10    0.30    0.20
  -3  -7  10    0.10    0.20
  -3  -7  10    0.40    0.30
  -3  -7  10    0.30    0.20
  -3  -7  10    0.20    0.20
  -3   7  10    0.10    0.30
  -3   7  10    0.50    0.30
  -3   7  10    1.10    0.70
  -2  -7  10    0.40    0.30
  -2  -7  10    0.30    0.20
  -2  -7  10    0.40    0.30
  -2  -7  10    0.00    0.20
  -2  -7  10   -0.20    0.20
  -2  -7  10    0.30    0.20
  -2   7  10    0.30    0.30
   2   7 -10    2.30    2.60
  -2   7  10    0.40    0.60
  -2   7  10    0.30    0.30
  -1  -7  10    0.70    0.30
  -1  -7  10    0.30    0.30
  -1  -7  10    0.60    0.30
  -1  -7  10    0.30    0.30
  -1  -7  10    0.50    0.30
  -1  -7  10    0.30    0.20
   1   7 -10    0.10    2.00
  -1   7  10    0.20    0.60
  -1   7  10    0.70    0.40
  -1   7  10    0.60    0.40
   0  -7  10    0.10    0.20
   0  -7  10   -0.10    0.20
   0  -7  10    0.10    0.20
   0  -7 -10    0.20    0.40
   0  -7  10    0.10    0.30
   0   7  10    0.60    0.40
   1  -7  10    3.40    0.60
  -1  -7 -10    3.60    0.70
   1  -7  10    3.60    0.60
   1   7  10    4.00    0.70
   1   7  10    2.40    1.20
   2  -7  10   14.50    1.00
   2  -7  10   15.40    1.10
  -2  -7 -10   15.90    1.30
   2   7  10   15.30    2.20
   3  -7  10    0.10    0.20
  -3  -7 -10    0.40    0.30
  -3  -7 -10    1.00    0.30
  -3   7 -10    0.70    0.40
  -3   7 -10   -0.20    0.40
  -4  -7 -10    7.60    0.60
  -4  -7 -10    7.50    0.60
  -4   7 -10    6.90    0.80
  -4  -8  10    0.30    0.20
  -4   8  10    0.20    0.20
  -3  -8  10   15.50    0.90
  -3  -8  10   15.50    0.90
  -3  -8  10   14.20    0.90
  -3   8  10   15.90    1.20
  -3   8  10   11.60    1.00
  -2  -8  10   35.10    1.60
  -2  -8  10   31.60    1.70
  -2  -8  10   33.70    1.70
  -2  -8  10   35.40    1.80
  -2   8  10   34.90    3.90
  -2   8  10   35.70    2.20
  -2   8  10   33.30    1.80
  -1  -8  10    2.00    0.40
  -1  -8  10    2.60    0.50
  -1  -8  10    2.40    0.40
  -1  -8  10    2.00    0.40
  -1   8  10    2.20    1.70
  -1   8  10    1.50    0.40
  -1   8  10    1.90    0.60
   0  -8  10    4.20    0.60
   0  -8  10    5.60    0.60
   0  -8  10    4.50    0.50
   0  -8 -10    4.80    0.70
   0  -8  10    4.20    0.50
   0   8  10    5.70    1.60
   0   8  10    5.80    0.70
   0   8  10    5.00    0.70
   1  -8  10    6.40    0.70
  -1  -8 -10    7.60    0.80
   1  -8  10    7.20    0.80
  -1   8 -10    6.40    0.90
   1   8  10    6.10    0.90
   1   8  10    7.50    1.80
  -2  -8 -10    3.80    0.50
   2  -8  10    3.50    0.50
  -2  -8 -10    3.60    0.40
  -2   8 -10    3.10    0.60
  -2   8 -10    4.00    0.50
  -3  -8 -10   11.50    0.80
  -3  -8 -10   11.80    0.80
  -3  -8 -10   12.70    0.90
  -3   8 -10   10.10    0.90
  -2  -9  10   60.99    2.30
  -2  -9  10   61.59    2.50
  -2   9  10   58.79    2.80
  -1  -9  10   23.20    1.20
  -1  -9  10   23.80    1.20
  -1   9  10   23.30    1.20
  -1   9  10   21.70    1.40
   0  -9  10   34.40    1.60
   0  -9  10   34.50    1.60
   0   9  10   33.10    1.60
   0   9  10   29.00    1.60
   1  -9  10    0.90    0.20
  -1  -9 -10    1.00    0.30
  -1  -9 -10    1.30    0.20
   1   9  10    1.80    0.40
   2  -9  10    1.90    0.30
  -2  -9 -10    2.00    0.30
   2  -9  10    1.60    0.30
   2   9  10    1.90    0.30
  -7   0  11   60.49    2.50
  -6   0  11    0.10    0.20
  -6   0  11    0.10    0.20
  -6   0  11    0.20    0.20
  -6   0  11    0.00    0.30
  -6   0  11    0.30    0.20
  -5   0  11  162.58    6.90
  -5   0  11  167.28    6.70
  -5   0  11  163.08    6.90
  -5   0  11  157.58    6.80
  -5   0  11  167.88    6.70
  -5   0  11  165.48    7.50
  -5   0  11  165.28    6.80
  -4   0  11    0.60    0.40
  -4   0  11    4.30    2.00
  -4   0  11    0.20    0.40
  -4   0  11    0.70    0.30
  -4   0  11    0.00    0.30
  -4   0  11    0.30    0.30
  -3   0  11  151.78    6.90
  -3   0  11  163.08    7.00
  -3   0  11  166.48    7.10
   3   0 -11  177.28   10.80
  -3   0  11  166.88    6.90
  -3   0  11  168.48    7.00
  -3   0  11  167.88   10.10
  -3   0  11  163.88    7.40
  -3   0  11  170.28    6.80
  -2   0  11    0.30    0.40
  -2   0  11    0.60    0.30
  -2   0  11    0.50    0.30
  -2   0  11    0.00    0.20
  -2   0  11    1.20    1.00
  -2   0  11    0.40    0.30
  -1   0  11  369.76   18.30
  -1   0  11  391.36   14.50
  -1   0  11  360.06   15.40
  -1   0  11  386.56   14.30
   0   0 -11    0.30    0.50
   0   0  11    1.30    1.80
   0   0  11   -0.60    0.90
   0   0  11    0.60    0.40
   1   0  11 1303.27   54.09
   1   0  11 1370.56   55.19
  -1   0 -11 1311.57   48.60
   2   0  11    1.80    2.10
   3   0  11    3.80    1.70
  -3   0 -11    4.70    3.80
  -4   0 -11    0.00    0.40
  -4   0 -11    1.00    0.40
  -4   0 -11    1.30    0.60
  -5   0 -11   82.99    4.30
  -5   0 -11   81.39    3.90
  -5   0 -11   81.29    3.60
  -5   0 -11   72.49    3.50
  -6   0 -11    0.10    0.30
  -6   0 -11    0.00    0.20
  -7  -1  11   17.50    1.00
  -7  -1  11   20.50    1.10
  -6  -1  11   60.89    2.80
  -6  -1  11   59.29    2.70
  -6  -1  11   53.69    2.80
  -6  -1  11   60.29    2.90
  -6  -1  11   60.59    2.90
  -6  -1  11   58.19    2.90
  -6   1  11   60.19    2.80
  -6   1  11   63.89    3.30
  -6   1  11   56.99    2.90
  -6   1  11   60.79    2.80
  -6   1  11   56.49    2.70
  -5  -1  11    0.60    0.30
  -5  -1  11    1.30    0.40
  -5  -1  11    0.10    0.50
  -5  -1  11    0.10    0.20
  -5  -1  11    0.90    0.40
  -5  -1  11    0.10    0.20
  -5  -1  11    0.00    0.30
  -5  -1  11    0.10    0.30
  -5   1  11    0.20    0.30
  -5   1  11    0.80    0.40
  -5   1  11    2.50    0.70
  -5   1  11    1.60    0.50
  -5   1  11    0.30    0.20
  -5   1  11    0.60    0.30
  -4  -1  11   12.00    3.00
  -4  -1  11   17.10    1.40
  -4  -1  11   21.30    1.90
  -4  -1  11   18.90    1.40
  -4  -1  11   20.40    1.70
  -4  -1  11   23.70    1.50
  -4  -1  11   18.40    1.50
  -4  -1  11   17.90    1.50
  -4  -1  11   18.20    1.40
  -4   1  11   17.80    1.40
  -4   1  11   20.00    1.60
  -4   1  11   20.20    1.40
  -4   1  11   19.80    1.50
  -4   1  11   20.40    1.50
  -4   1  11   18.80    1.40
  -4   1  11   20.40    1.80
  -3  -1  11  719.83   26.10
  -3  -1  11  693.53   25.90
  -3  -1  11  695.73   26.00
  -3  -1  11  678.33   30.40
  -3  -1  11  654.33   25.50
  -3  -1  11  696.63   26.20
  -3  -1  11  702.13   26.70
  -3  -1  11  705.73   26.20
  -3   1  11  714.83   26.00
  -3   1  11  722.73   26.80
  -3   1  11  716.53   26.10
  -3   1  11  691.33   26.10
  -3   1  11  704.03   26.30
   3   1 -11  706.73   31.80
  -3   1  11  702.53   26.10
  -3   1  11  711.03   29.80
  -2  -1  11  173.48    7.00
  -2  -1  11  173.58    7.20
  -2  -1  11  176.18    7.00
  -2  -1  11  172.48    7.60
  -2  -1  11  168.38   10.50
  -2  -1  11  177.78    7.30
  -2  -1  11  175.88    7.10
  -2   1  11  175.68    7.60
  -2   1  11  174.58    7.20
   2   1 -11  164.48   11.50
  -2   1  11  169.68   10.00
  -2   1  11  176.78    7.30
  -2   1  11  179.08    7.10
  -2   1  11  179.28    7.20
  -2   1  11  174.18    7.20
  -2   1  11  160.98    8.20
  -1  -1  11  349.96   13.30
  -1  -1  11  345.97   13.40
  -1  -1  11  358.16   17.80
  -1  -1  11  359.46   13.60
  -1   1  11  352.36   17.20
  -1   1  11  340.47   15.00
  -1   1  11  344.37   13.60
  -1   1  11  365.86   13.50
  -1   1  11  370.56   13.60
   0  -1 -11   18.90    1.50
   0  -1  11   19.60    3.20
   0  -1  11   19.90    3.20
   0   1  11   19.20    3.60
   0   1  11   22.20    3.30
   0   1 -11   21.20    1.60
   0   1  11   19.60    1.40
  -1  -1 -11   19.70    1.40
   1  -1  11   20.80    3.60
   1  -1  11   19.60    3.50
   1   1  11   20.10    3.40
  -1   1 -11   15.80    1.30
   1   1  11   22.50    4.50
   2  -1  11   14.60    3.20
  -2  -1 -11   13.40    1.20
  -2   1 -11   17.40    5.30
  -2   1 -11   12.50    1.20
   2   1  11   19.40    4.20
   3  -1  11   18.90    4.50
  -3  -1 -11   10.80    1.10
  -3   1 -11   17.80    5.20
  -3   1 -11   12.70    1.20
   3   1  11    6.20    2.50
  -4  -1 -11   26.20    1.70
  -4  -1 -11   22.60    1.60
  -4   1 -11   25.50    1.70
  -4   1 -11   25.70    2.10
  -5  -1 -11    5.60    0.70
  -5  -1 -11    4.20    0.80
  -5  -1 -11    6.60    0.80
  -5  -1 -11    5.90    0.70
  -5   1 -11    5.70    0.90
  -5   1 -11    6.00    0.70
  -5   1 -11    6.70    1.20
  -5   1 -11    6.30    0.80
  -6  -1 -11   17.30    1.10
  -6  -1 -11   13.50    1.20
  -6  -1 -11   14.30    0.90
  -6   1 -11   17.00    1.10
  -6   1 -11   15.10    1.30
  -6  -2  11   15.30    1.10
  -6  -2  11   16.80    1.10
  -6  -2  11   14.50    1.10
  -6  -2  11   14.60    1.00
  -6  -2  11   12.80    1.10
  -6  -2  11   12.90    1.10
  -6   2  11   15.50    1.20
  -6   2  11   16.50    1.10
  -6   2  11   14.10    1.10
  -6   2  11   15.10    1.30
  -6   2  11   14.50    1.00
  -6   2  11   15.30    1.20
  -5  -2  11   75.19    3.70
  -5  -2  11   78.09    3.70
  -5  -2  11   74.99    3.50
  -5  -2  11   76.39    3.50
  -5  -2  11   68.39    3.40
  -5  -2  11   72.59    3.50
  -5  -2  11   72.39    3.40
  -5   2  11   77.89    3.50
  -5   2  11   72.89    3.40
  -5   2  11   77.99    3.50
  -5   2  11   69.29    3.60
  -5   2  11   72.39    4.00
  -5   2  11   70.39    3.40
  -4  -2  11  232.48    9.20
  -4  -2  11  224.48    9.20
  -4  -2  11  228.08    9.90
  -4  -2  11  235.28    9.50
  -4  -2  11  251.37   18.30
  -4  -2  11  231.38    9.40
  -4  -2  11  233.78    9.10
  -4   2  11  225.78    9.20
  -4   2  11  224.48    9.20
  -4   2  11  226.38    9.90
  -4   2  11  233.68    9.30
  -4   2  11  226.48    9.40
  -4   2  11  230.78    9.20
  -3  -2  11  300.97   16.30
  -3  -2  11  309.77   12.80
  -3  -2  11  308.37   12.10
  -3  -2  11  308.27   12.00
  -3  -2  11  324.27   12.20
  -3  -2  11  296.67   11.50
  -3  -2  11  308.27   12.30
   3   2 -11  315.77   20.60
  -3   2  11  319.87   12.20
  -3   2  11  323.57   12.20
  -3   2  11  301.57   13.70
  -3   2  11  321.47   12.20
  -3   2  11  321.17   12.20
  -3   2  11  322.77   12.90
  -2  -2  11  358.46   18.30
  -2  -2  11  374.66   14.40
  -2  -2  11  367.06   14.70
  -2  -2  11  361.56   14.10
  -2  -2  11  384.36   14.40
  -2  -2  11  349.77   14.00
  -2   2  11  368.86   17.20
  -2   2  11  373.76   14.20
  -2   2  11  367.76   14.20
  -2   2  11  372.96   14.70
  -2   2  11  376.36   14.30
  -2   2  11  375.36   14.30
   2   2 -11  385.26   21.90
  -2   2  11  358.86   15.90
  -2   2  11  392.16   14.20
  -1  -2  11  198.98   12.00
  -1  -2  11  207.58    8.30
  -1  -2  11  201.78    8.10
  -1   2  11  207.08    8.30
  -1   2  11  206.58    8.30
  -1   2  11  215.18    8.30
  -1   2  11  199.18   10.00
  -1   2  11  205.78   11.20
   1   2 -11  216.38   14.10
   0  -2  11  140.79    9.00
   0  -2  11  136.59    5.70
   0  -2 -11  125.09    5.80
   0  -2  11  140.19    9.60
   0   2 -11  128.09    5.90
   0   2 -11  153.18   11.70
   0   2  11  144.89   10.10
   0   2  11  135.69    9.00
  -1  -2 -11  254.27   10.20
   1  -2  11  254.67   15.10
   1  -2  11  250.97   14.30
  -1   2 -11  245.48   16.60
  -1   2 -11  247.68   10.10
   1   2  11  261.97   15.60
   1   2  11  259.17   15.10
   2  -2  11   50.09    5.70
   2  -2  11   56.69    6.40
  -2  -2 -11   45.10    2.60
  -2   2 -11   44.50    6.80
  -2   2 -11   47.50    2.70
   2   2  11   42.30    6.00
   3  -2  11   96.39    9.40
   3  -2  11  111.69    9.30
  -3  -2 -11   97.39    4.60
  -3   2 -11   69.49   11.10
   3   2  11  109.29    9.90
  -3   2 -11   99.79    4.70
  -4  -2 -11   30.30    1.90
  -4  -2 -11   31.00    1.90
  -4   2 -11   31.10    2.00
  -4   2 -11   29.50    2.30
  -4   2 -11   28.00    2.20
  -4   2 -11   30.40    2.00
  -5  -2 -11    5.60    0.70
  -5  -2 -11    5.80    0.70
  -5  -2 -11    4.80    0.60
  -5  -2 -11    4.00    0.80
  -5   2 -11    3.90    0.80
  -5   2 -11    5.30    0.70
  -5   2 -11    4.80    0.70
  -5   2 -11    6.10    1.40
  -6  -2 -11    0.70    0.30
  -6  -2 -11    1.60    0.30
  -6   2 -11    1.20    0.30
  -6   2 -11    0.90    0.40
  -6  -3  11   59.89    2.70
  -6  -3  11   53.89    2.40
  -6  -3  11   57.69    2.50
  -6  -3  11   56.99    2.50
  -6  -3  11   55.29    2.70
  -6  -3  11   50.09    2.50
  -6   3  11   49.80    2.60
  -6   3  11   58.09    2.60
  -6   3  11   58.49    2.50
  -6   3  11   57.99    2.90
  -5  -3  11    1.30    0.40
  -5  -3  11    1.20    0.50
  -5  -3  11    1.00    0.30
  -5  -3  11    1.00    0.50
  -5  -3  11    0.40    0.30
  -5  -3  11    1.00    0.50
  -5  -3  11    1.20    0.40
   5   3 -11    1.20    2.10
  -5   3  11    1.10    0.40
  -5   3  11    1.50    0.60
  -5   3  11    0.90    0.30
  -5   3  11    1.20    0.40
  -4  -3  11  264.47   10.70
  -4  -3  11  267.77   10.80
  -4  -3  11  267.47   10.70
  -4  -3  11  268.37   10.60
  -4  -3  11  269.97   11.00
  -4  -3  11  268.37   10.70
  -4   3  11  274.47   10.80
  -4   3  11  273.17   10.90
  -4   3  11  288.67   10.70
  -4   3  11  274.27   10.70
  -4   3  11  293.07   10.70
  -3  -3  11   14.50    1.30
  -3  -3  11   14.10    1.30
  -3  -3  11   10.10    2.50
  -3  -3  11   15.60    1.50
  -3  -3  11   13.80    0.80
  -3  -3  11   14.30    1.20
  -3  -3  11   14.90    1.10
  -3  -3  11   15.50    1.20
  -3  -3  11   14.10    1.10
  -3   3  11   12.30    1.10
  -3   3  11   14.00    1.50
  -3   3  11   13.70    2.00
  -3   3  11   13.10    1.20
   3   3 -11    9.40    4.20
  -3   3  11   13.80    1.20
  -3   3  11   14.20    1.20
  -3   3  11   14.00    1.20
  -2  -3  11  118.29    4.90
  -2  -3  11  110.19    5.10
  -2  -3  11  119.39    5.00
  -2  -3  11  111.09    8.40
  -2  -3  11  116.89    5.20
  -2   3  11  116.19    5.10
  -2   3  11  113.09    6.80
  -2   3  11  115.79    5.50
  -2   3  11  116.89    5.10
   2   3 -11  110.89   10.00
  -1  -3  11  104.79    8.10
  -1  -3  11  103.49    4.40
   1   3 -11  107.39   10.10
  -1   3  11  102.79    4.60
  -1   3  11  107.09    8.50
  -1   3  11   97.79    6.30
  -1   3  11  102.19    4.90
   0  -3  11  203.28    8.10
   0  -3 -11  197.48    8.30
   0  -3  11  204.98   12.50
   0  -3  11  205.68   12.00
   0   3  11  195.88   13.40
   0   3 -11  225.08   15.40
   0   3  11  204.08   11.50
   0   3 -11  198.98    8.50
   1  -3  11  108.69    4.90
  -1  -3 -11  125.99    5.90
   1  -3  11  121.29    8.80
   1  -3  11  114.59    9.00
  -1   3 -11  108.89   10.90
  -1   3 -11  108.59    5.30
   1   3  11  130.69   12.90
   2  -3  11  413.46   21.30
  -2  -3 -11  416.06   16.10
   2  -3  11  427.36   22.00
  -2   3 -11  412.96   25.00
  -2   3 -11  421.06   16.30
   2   3  11  405.46   23.00
  -3  -3 -11    3.00    0.60
   3  -3  11    2.80    2.30
   3  -3  11    6.60    2.50
   3   3  11    4.50    3.30
  -3   3 -11    4.30    0.90
  -4  -3 -11   10.80    1.20
  -4  -3 -11   10.60    1.00
  -4  -3 -11   10.50    1.00
  -4  -3 -11   12.90    1.10
  -4   3 -11   11.40    1.20
  -4   3 -11    9.50    1.00
  -4   3 -11   10.40    1.40
  -4   3 -11    9.40    1.20
  -5  -3 -11  123.99    5.00
  -5  -3 -11  108.49    5.10
  -5  -3 -11  112.89    4.90
  -5   3 -11  104.29    5.20
  -5   3 -11  125.09    5.10
  -5   3 -11  118.49    5.40
  -5   3 -11  117.59    5.00
  -6  -3 -11    6.50    0.50
  -6   3 -11    6.10    0.60
  -6   3 -11    6.30    0.60
  -6   3 -11    5.20    0.50
  -6  -4  11    1.90    0.40
  -6  -4  11    1.60    0.40
  -6  -4  11    1.20    0.40
  -6   4  11    2.30    0.40
  -6   4  11    1.40    0.40
  -5  -4  11    1.40    0.40
  -5  -4  11    1.70    0.40
  -5  -4  11    1.90    0.40
  -5  -4  11    1.40    0.40
  -5  -4  11    1.50    0.50
  -5  -4  11    1.80    0.40
  -5   4  11    1.60    0.30
  -5   4  11    1.80    0.50
  -5   4  11    1.20    0.50
  -5   4  11    1.40    0.30
  -4  -4  11  152.38    6.30
  -4  -4  11  147.99    6.40
  -4  -4  11  145.19    6.40
  -4  -4  11  155.58    6.20
  -4  -4  11  157.78    6.20
  -4  -4  11  152.08    6.30
  -4   4  11  147.79    6.90
  -4   4  11  139.89    7.90
  -4   4  11  154.28    6.30
  -4   4  11  152.08    6.40
   4   4 -11  145.39   11.10
  -4   4  11  161.68    6.20
  -3  -4  11   36.30    2.10
  -3  -4  11   34.90    1.70
  -3  -4  11   41.90    6.40
  -3  -4  11   33.40    2.70
  -3  -4  11   38.50    2.10
  -3  -4  11   35.50    2.20
  -3  -4  11   35.00    2.20
  -3   4  11   39.10    2.60
  -3   4  11   38.80    2.60
  -3   4  11   37.80    2.10
  -3   4  11   39.60    2.20
  -3   4  11   33.50    3.30
  -2  -4  11    2.80    1.70
  -2  -4  11    5.10    0.60
  -2  -4  11    5.70    0.80
  -2  -4  11    4.90    0.50
  -2  -4  11    4.70    0.70
  -2  -4  11    5.10    0.70
  -2   4  11    5.00    0.70
   2   4 -11    2.20    2.80
  -2   4  11    4.70    1.00
  -2   4  11    6.00    1.60
  -1  -4  11  101.89    4.70
  -1  -4  11  100.89    4.70
  -1  -4  11   96.59    7.80
   1   4 -11   97.89   10.10
  -1   4  11  101.39    4.90
  -1   4  11   99.79    8.00
  -1   4  11  106.99    4.60
  -1   4  11  100.59    4.60
   0  -4  11   76.19    7.80
   0  -4  11   89.89    7.30
   0  -4 -11   83.99    4.00
   0   4  11   86.99    6.20
   0   4 -11   76.29    9.40
   0   4 -11   82.19    4.30
   1  -4  11  627.24   28.80
  -1  -4 -11  610.04   23.50
   1  -4  11  634.64   29.00
  -1   4 -11  637.74   33.80
  -1   4 -11  639.64   28.00
  -1   4 -11  632.24   23.90
   1   4  11  594.14   30.70
   2  -4  11  233.68   14.40
  -2  -4 -11  236.58    9.70
   2  -4  11  225.48   14.30
   2   4  11  235.48   16.40
  -2   4 -11  261.57   19.40
  -2   4 -11  239.28   10.00
  -3  -4 -11   11.60    1.10
  -3   4 -11   12.80    1.40
  -3   4 -11   11.60    1.30
  -3   4 -11   12.40    1.10
  -4  -4 -11    2.70    0.50
   4  -4  11    2.50    0.50
  -4  -4 -11    3.40    0.70
  -4  -4 -11    3.20    0.60
  -4  -4 -11    4.00    0.60
  -4   4 -11    2.60    0.60
  -4   4 -11    2.30    0.70
  -4   4 -11    4.10    0.90
  -4   4 -11    3.40    0.70
  -5  -4 -11    5.90    0.60
  -5  -4 -11    7.50    0.70
  -5  -4 -11    5.40    0.70
  -5  -4 -11    7.60    0.60
  -5   4 -11    7.10    0.90
  -5   4 -11    5.50    0.80
  -5   4 -11    6.70    0.90
  -5  -5  11   61.09    2.80
  -5  -5  11   56.29    2.70
  -5  -5  11   65.69    2.90
  -5  -5  11   65.99    2.80
  -5  -5  11   63.79    2.90
  -5   5  11   62.19    3.20
  -5   5  11   64.79    2.80
  -5   5  11   60.19    2.80
  -4  -5  11    4.30    0.60
  -4  -5  11    4.00    0.60
  -4  -5  11    3.60    0.60
  -4  -5  11    3.80    0.70
  -4  -5  11    3.40    0.60
  -4   5  11    4.30    0.50
  -4   5  11    4.30    0.80
  -4   5  11    5.20    1.60
  -4   5  11    2.60    0.50
   4   5 -11    2.50    1.70
  -4   5  11    4.50    0.80
  -3  -5  11  857.21   31.00
  -3  -5  11  870.31   31.50
  -3  -5  11  842.42   31.60
  -3  -5  11  880.41   31.40
  -3  -5  11  886.71   31.50
   3   5 -11  882.01   38.90
  -3   5  11  741.23   34.90
  -3   5  11  877.51   31.50
  -3   5  11  854.41   31.60
  -3   5  11  854.91   31.30
  -2  -5  11   25.40    1.70
  -2  -5  11   26.20    1.60
  -2  -5  11   27.30    1.50
  -2  -5  11   25.70    1.60
  -2  -5  11   27.60    1.70
  -2  -5  11   25.90    1.70
  -2   5  11   28.20    3.10
  -2   5  11   28.10    2.10
   2   5 -11   24.90    4.30
  -2   5  11   25.90    1.70
  -1  -5  11  116.29    5.20
  -1  -5  11  118.69    5.20
  -1  -5  11  118.89    4.90
  -1  -5  11  112.89    8.70
  -1   5  11  126.59    5.40
   1   5 -11  116.19    9.60
   1   5 -11  112.29   11.80
  -1   5  11  114.29    7.40
  -1   5  11  117.79    5.10
  -1   5  11  111.89    5.50
   0  -5 -11   14.40    1.20
   0  -5  11   14.00    3.40
   0  -5  11   13.50    1.10
   0   5  11   14.00    2.30
   0   5 -11   16.30    3.60
   0   5  11   13.20    1.30
   0   5 -11    8.60    5.10
   1  -5  11   -0.20    3.00
   1   5  11    2.20    1.40
   1   5  11    7.90    5.60
  -1   5 -11    2.10    0.70
   2  -5  11    1.50    0.40
  -2  -5 -11    1.60    0.40
  -2  -5 -11    1.70    0.60
  -2   5 -11    1.00    0.60
  -3  -5 -11    1.70    0.50
  -3  -5 -11    1.70    0.50
   3  -5  11    1.30    0.40
  -3  -5 -11    1.80    0.50
   4  -5  11   13.80    1.20
  -4  -5 -11   16.40    1.20
  -4  -5 -11   16.20    1.20
  -4   5 -11   16.00    1.60
  -5  -5 -11    0.60    0.20
  -5  -5 -11    0.70    0.30
  -5   5 -11    0.40    0.30
  -5  -6  11   69.49    2.90
  -5   6  11   65.59    2.70
  -5   6  11   66.99    3.10
  -4  -6  11   18.50    1.20
  -4  -6  11   19.10    1.20
  -4  -6  11   19.60    1.20
  -4  -6  11   18.80    1.20
  -4  -6  11   19.10    1.30
  -4   6  11   17.80    1.10
  -4   6  11   21.30    1.60
  -4   6  11   21.10    1.20
  -3  -6  11   62.89    2.90
  -3  -6  11   66.59    2.90
  -3  -6  11   64.29    3.00
  -3  -6  11   59.79    2.90
  -3  -6  11   63.49    2.90
  -3  -6  11   58.69    2.60
  -3   6  11   59.29    3.40
  -3   6  11   55.69    4.40
  -3   6  11   62.09    2.90
   3   6 -11   54.59    6.40
  -2  -6  11    2.90    0.40
  -2  -6  11    2.30    0.50
  -2  -6  11    2.50    0.50
  -2  -6  11    1.80    0.50
  -2  -6  11    2.60    0.50
  -2  -6  11    2.80    0.60
  -2   6  11    1.90    0.50
  -2   6  11    1.20    0.70
   2   6 -11    2.30    1.60
  -2   6  11    2.30    0.70
  -2   6  11    2.00    0.40
  -1  -6  11   37.90    2.00
  -1  -6  11   37.20    2.10
  -1  -6  11   38.20    2.10
  -1  -6  11   37.40    2.00
  -1  -6  11   42.00    2.20
  -1  -6  11   37.80    2.10
  -1   6  11   37.90    2.00
  -1   6  11   38.50    2.30
  -1   6  11   37.20    3.80
  -1   6  11   37.60    2.50
   1   6 -11   42.50    5.20
   0  -6  11  139.69    5.80
   0  -6  11  142.29    5.90
   0  -6 -11  144.19    6.00
   0  -6  11  138.69    5.90
   0   6  11  148.19    8.80
   0   6  11  133.29    6.20
   0   6  11  143.99    5.80
   0   6 -11  125.59    9.70
  -1  -6 -11   71.89    3.50
   1  -6  11   69.69    3.20
   1   6  11   69.09    5.50
  -2  -6 -11    5.80    0.80
   2  -6  11    5.70    0.60
  -2  -6 -11    5.80    0.60
   2   6  11    3.60    1.10
  -3  -6 -11    1.50    0.40
  -3  -6 -11    2.30    0.50
   3  -6  11    2.20    0.40
  -3   6 -11    1.60    0.60
   3   6  11    1.00    0.80
  -4  -6 -11   12.70    0.90
  -4  -6 -11   11.40    0.90
  -4   6 -11   11.30    1.10
  -4  -7  11   58.09    2.40
  -4   7  11   54.09    2.30
  -4   7  11   52.19    2.70
  -3  -7  11    6.00    0.60
  -3  -7  11    4.40    0.60
  -3   7  11    5.00    0.70
  -3   7  11    5.40    0.60
  -2  -7  11   12.40    0.80
  -2  -7  11   13.00    1.00
  -2  -7  11   12.10    0.90
  -2  -7  11   12.00    0.90
  -2  -7  11   13.10    0.90
  -2  -7  11   12.00    0.80
  -2   7  11   12.80    1.00
  -2   7  11   11.10    1.90
  -2   7  11   12.30    1.20
  -1  -7  11    0.00    0.20
  -1  -7  11    0.00    0.20
  -1  -7  11    0.00    0.30
  -1  -7  11   -0.10    0.30
  -1  -7  11    0.40    0.30
  -1  -7  11    0.10    0.20
  -1   7  11    0.00    0.30
  -1   7  11    0.30    0.70
  -1   7  11    0.00    0.20
   0  -7  11    0.10    0.20
   0  -7 -11    2.00    0.50
   0  -7  11    0.50    0.20
   0  -7  11    0.10    0.20
   0   7  11    0.60    0.40
   0   7  11    1.10    0.50
   0   7  11   -0.70    0.50
   1  -7  11   24.30    1.30
  -1  -7 -11   28.10    2.40
   1  -7  11   23.30    1.30
   1  -7  11   25.40    1.50
   1   7  11   23.70    2.80
  -2  -7 -11    0.30    0.20
   2  -7  11    0.40    0.30
   2  -7  11    0.80    0.40
  -2  -7 -11    0.60    0.40
   2   7  11    0.90    0.30
   2   7  11   -0.20    0.80
  -3  -7 -11    0.10    0.20
   3  -7  11    1.40    0.30
  -3   7 -11    0.80    0.40
  -4  -7 -11    0.00    0.10
  -4  -7 -11    0.10    0.10
  -4   7 -11   -0.10    0.20
  -3  -8  11   43.00    2.10
  -3   8  11   37.40    1.70
  -3   8  11   38.80    2.00
  -2  -8  11   59.49    2.30
  -2  -8  11   60.09    2.50
  -2   8  11   55.39    2.50
  -2   8  11   52.19    2.80
  -1  -8  11   19.10    1.10
  -1  -8  11   18.30    1.10
  -1   8  11   18.50    1.20
  -1   8  11   16.80    1.30
   0  -8 -11    9.80    0.90
   0  -8  11   10.50    0.80
   0  -8  11   11.70    0.80
   0   8  11    9.00    0.80
   0   8  11   12.40    0.90
  -1  -8 -11   66.59    3.00
   1  -8  11   68.19    2.90
  -1   8 -11   64.59    3.10
   1   8  11   70.59    3.10
  -2  -8 -11    2.00    0.60
  -2  -8 -11    2.30    0.40
   2  -8  11    2.10    0.40
  -2   8 -11    2.00    0.40
  -2   8 -11    2.20    0.40
  -3  -8 -11    0.90    0.20
  -3  -8 -11    0.60    0.20
   3   8  11    1.10    0.20
  -1  -9  11    6.40    0.40
  -1  -9  11    5.70    0.50
  -1   9  11    5.50    0.50
   0  -9  11   31.60    1.40
   0  -9  11   31.00    1.40
   0   9  11   31.70    1.50
  -6   0  12  441.66   16.60
  -6   0  12  441.36   16.70
  -6   0  12  463.75   16.80
  -6   0  12  430.76   16.40
  -6   0  12  467.25   16.70
  -5   0  12    0.10    0.20
  -5   0  12    0.00    0.20
  -5   0  12    0.10    0.20
  -5   0  12    0.20    0.30
  -5   0  12    0.00    0.20
  -4   0  12  272.07   10.90
  -4   0  12  279.67   11.60
  -4   0  12  277.67   10.80
  -4   0  12  285.77   11.20
  -4   0  12  278.37   11.10
  -4   0  12  286.57   11.10
  -3   0  12    0.40    0.40
  -3   0  12    0.00    0.20
  -3   0  12    0.50    0.40
  -3   0  12    3.00    1.80
  -3   0  12    1.70    0.40
   3   0 -12    1.10    2.90
  -2   0  12  521.95   19.90
  -2   0  12  537.05   20.10
  -2   0  12  516.05   20.40
  -2   0  12  539.55   20.10
  -2   0  12  527.95   24.10
  -2   0  12  547.65   20.10
  -1   0  12    2.80    2.00
  -1   0  12    1.80    0.70
   0   0 -12  357.16   14.10
   0   0  12  376.26   18.80
   1   0  12   -3.00    1.40
   2   0  12   19.30    4.40
  -2   0 -12   16.50    1.30
   2   0  12   10.90    3.30
  -3   0 -12    0.20    0.30
  -3   0 -12    0.90    0.30
  -4   0 -12   35.60    2.40
  -4   0 -12   36.80    2.20
  -4   0 -12   38.10    2.00
  -5   0 -12    0.00    0.30
  -5   0 -12    0.00    0.30
  -6   0 -12   60.69    2.70
  -6   0 -12   57.49    2.80
  -6  -1  12   19.40    1.20
  -6  -1  12   20.80    1.40
  -6  -1  12   20.30    1.30
  -6  -1  12   19.90    1.20
  -6  -1  12   19.80    1.30
  -6   1  12   18.00    1.40
  -6   1  12   21.00    1.20
  -6   1  12   18.90    1.20
  -6   1  12   18.40    1.20
  -6   1  12   20.70    1.20
  -5  -1  12    1.00    0.30
  -5  -1  12    0.80    0.30
  -5  -1  12    1.20    0.40
  -5  -1  12    1.20    0.40
  -5  -1  12    0.90    0.40
  -5  -1  12    1.40    0.50
  -5   1  12    1.30    0.40
  -5   1  12    1.00    0.30
  -5   1  12    2.00    0.40
  -5   1  12    0.90    0.40
  -5   1  12    1.00    0.40
  -4  -1  12    3.10    0.70
  -4  -1  12    1.80    0.40
  -4  -1  12    2.20    0.50
  -4  -1  12    2.40    0.70
  -4  -1  12    2.10    0.50
  -4  -1  12    1.80    0.50
  -4   1  12    1.90    0.60
  -4   1  12    2.10    0.60
  -4   1  12    1.70    0.40
  -4   1  12    2.10    0.50
  -4   1  12    2.20    0.70
  -4   1  12    2.10    0.50
  -3  -1  12   11.60    2.80
  -3  -1  12   10.10    0.90
  -3  -1  12   12.10    1.10
  -3  -1  12   11.30    1.00
  -3  -1  12   10.20    1.10
  -3  -1  12   10.90    1.30
  -3  -1  12   10.60    0.90
  -3   1  12   10.60    1.20
  -3   1  12   10.60    1.10
  -3   1  12    9.90    1.00
   3   1 -12   10.00    4.00
  -3   1  12   11.20    1.00
  -3   1  12   10.40    1.00
  -3   1  12   11.00    1.00
  -2  -1  12  651.83   24.00
  -2  -1  12  632.74   23.70
  -2  -1  12  651.43   23.70
  -2  -1  12  622.04   28.30
  -2  -1  12  624.14   24.00
  -2   1  12  680.33   24.00
  -2   1  12  667.93   24.00
  -2   1  12  641.64   23.80
  -2   1  12  635.44   27.80
  -2   1  12  566.04   24.70
   2   1 -12  673.43   30.80
  -2   1  12  644.94   24.00
  -1  -1  12  415.26   19.80
  -1  -1  12  413.26   15.20
  -1  -1  12  409.66   14.90
  -1   1  12  394.96   16.70
   1   1 -12  387.76   21.80
  -1   1  12  412.86   15.00
  -1   1  12  404.46   15.20
  -1   1  12  339.37   16.10
  -1   1  12  371.66   21.80
   0  -1 -12   95.69    4.50
   0  -1  12  104.99    8.10
   0  -1  12   92.99    4.20
   0  -1  12   99.09    7.90
   0   1 -12   95.99    4.50
   0   1  12   95.99    8.30
   0   1  12  101.69    4.30
   1  -1  12   83.79    8.00
  -1  -1 -12   93.29    4.40
   1  -1  12   90.49    8.10
   1   1  12   91.39    8.00
  -1   1 -12   84.79    9.10
  -1   1 -12   87.69    4.20
   1   1  12   81.49    8.90
   1   1  12   86.89    3.90
   2  -1  12  701.03   32.20
   2  -1  12  654.13   33.00
  -2   1 -12  702.23   25.80
   2   1  12  686.13   32.60
  -2   1 -12  695.83   35.00
   3  -1  12   97.39    9.90
   3  -1  12   93.29   10.40
  -3  -1 -12   95.29    4.40
  -3   1 -12   94.79    4.50
   3   1  12   87.29   10.90
  -4  -1 -12   37.20    2.20
  -4  -1 -12   40.00    2.10
  -4   1 -12   35.60    2.30
  -4   1 -12   38.10    2.60
  -4   1 -12   39.50    2.70
  -4   1 -12   39.90    2.30
  -5  -1 -12    0.40    0.20
  -5  -1 -12    0.70    0.30
  -5  -1 -12    0.20    0.20
  -5  -1 -12    0.40    0.30
  -5   1 -12    0.40    0.40
  -5   1 -12    0.60    0.30
  -5   1 -12    0.00    0.30
  -5   1 -12    0.40    0.30
  -6  -1 -12   10.00    0.70
  -6  -1 -12   11.50    0.90
  -6   1 -12   11.20    0.90
  -6   1 -12   11.50    0.80
  -6  -2  12    9.70    0.70
  -6  -2  12   11.30    0.90
  -6  -2  12   10.40    0.80
  -6  -2  12   10.90    0.90
  -6   2  12   10.20    0.80
  -6   2  12    9.80    1.00
  -6   2  12   10.60    0.70
  -5  -2  12    0.30    0.30
  -5  -2  12    0.20    0.20
  -5  -2  12    0.10    0.20
  -5  -2  12    0.00    0.20
  -5  -2  12    0.10    0.20
  -5   2  12    0.60    0.30
  -5   2  12    0.20    0.30
  -5   2  12    1.00    0.40
  -5   2  12    0.20    0.20
  -5   2  12   -0.10    0.20
  -5   2  12    0.00    0.20
  -4  -2  12   66.19    3.20
  -4  -2  12   64.79    3.20
  -4  -2  12   69.69    3.20
  -4  -2  12   65.39    3.40
  -4  -2  12   66.59    3.40
  -4   2  12   63.39    3.20
  -4   2  12   67.99    3.40
  -4   2  12   72.99    3.30
  -4   2  12   70.59    3.30
  -4   2  12   65.69    3.80
  -4   2  12   67.99    3.30
  -3  -2  12 1376.06   50.59
  -3  -2  12 1223.38   55.99
  -3  -2  12 1434.76   51.29
  -3  -2  12 1435.26   51.59
  -3  -2  12 1466.65   51.39
  -3  -2  12 1441.56   51.69
  -3   2  12 1457.15   51.39
  -3   2  12 1342.07   51.39
  -3   2  12 1404.56   51.39
  -3   2  12 1442.16   51.59
  -3   2  12 1453.45   51.39
   3   2 -12 1420.96   59.19
  -2  -2  12  386.56   20.00
  -2  -2  12  432.06   15.70
  -2  -2  12  427.86   15.50
  -2  -2  12  406.76   15.80
  -2  -2  12  400.46   15.40
  -2  -2  12  420.96   15.90
  -2   2  12  401.96   15.70
   2   2 -12  408.66   22.60
  -2   2  12  380.16   17.20
  -2   2  12  433.06   15.70
  -2   2  12  412.16   16.10
  -2   2  12  406.66   15.60
  -2   2  12  430.46   15.70
  -2   2  12  383.16   18.80
  -1  -2  12    2.30    1.00
  -1   2  12   -0.60    1.20
  -1   2  12    0.30    0.60
  -1   2  12    0.50    0.30
   0  -2  12  507.95   25.50
   0  -2  12  497.05   18.60
   0  -2 -12  478.95   18.70
   0   2  12  504.15   23.30
   0   2 -12  519.25   27.10
   0   2 -12  465.25   18.80
   1  -2  12  135.99   10.20
   1  -2  12  129.59    9.50
  -1  -2 -12  128.59    5.80
  -1   2 -12  142.19   11.90
   1   2  12  132.19   10.30
  -1   2 -12  128.09    5.80
   1   2  12  141.69   10.30
  -2  -2 -12   31.30    2.00
   2  -2  12   32.40    5.00
   2  -2  12   38.70    5.00
  -2   2 -12   20.00    5.20
   2   2  12   26.90    5.20
  -2   2 -12   30.30    2.00
  -3  -2 -12   49.40    3.80
  -3   2 -12   53.09    3.50
  -4  -2 -12    2.70    0.60
  -4  -2 -12    1.90    0.40
  -4   2 -12    2.70    0.80
  -4   2 -12    3.30    0.80
  -4   2 -12    2.30    0.60
  -5  -2 -12   16.00    1.00
  -5  -2 -12   15.80    1.30
  -5  -2 -12   15.70    1.10
  -5  -2 -12   13.80    1.10
  -5   2 -12   15.80    1.40
  -5   2 -12   13.50    1.10
  -5   2 -12   15.30    1.30
  -5   2 -12   16.50    1.20
  -6  -3  12    0.40    0.20
  -6  -3  12    0.20    0.20
  -6  -3  12    0.10    0.10
  -6  -3  12    0.00    0.10
  -6   3  12   -0.10    0.20
  -6   3  12    0.10    0.10
  -6   3  12    0.10    0.20
  -5  -3  12    3.20    0.50
  -5  -3  12    3.50    0.70
  -5  -3  12    4.30    0.60
  -5   3  12    5.60    1.00
  -5   3  12    2.70    0.50
  -5   3  12    3.20    0.60
  -5   3  12    3.70    0.50
  -4  -3  12   44.30    2.20
  -4  -3  12   45.10    2.30
  -4  -3  12   41.80    2.50
  -4  -3  12   40.50    2.20
  -4  -3  12   50.49    2.70
  -4   3  12   46.40    2.40
  -4   3  12   44.80    2.30
  -4   3  12   40.60    2.70
  -4   3  12   45.80    2.50
  -3  -3  12   11.00    1.10
  -3  -3  12   10.50    1.00
  -3  -3  12    9.70    0.80
  -3  -3  12   11.90    1.00
  -3  -3  12   10.60    0.70
  -3  -3  12   10.10    1.10
  -3   3  12   11.20    1.00
  -3   3  12   10.00    1.00
  -3   3  12    7.10    1.70
  -3   3  12    9.80    1.30
  -3   3  12    8.80    1.00
  -2  -3  12   -1.70    0.80
  -2  -3  12    0.20    0.30
  -2  -3  12    0.10    0.30
  -2  -3  12    0.20    0.20
  -2  -3  12    0.40    0.40
  -2   3  12    1.10    0.40
  -2   3  12    0.60    0.60
  -2   3  12    0.30    0.30
  -2   3  12    0.00    0.30
   2   3 -12    6.00    2.90
  -1  -3  12   65.09    3.40
  -1  -3  12   70.49    6.50
  -1  -3  12   68.19    3.20
  -1  -3  12   69.99    3.50
  -1  -3  12   70.69    3.20
  -1   3  12   54.19    6.60
  -1   3  12   68.59    3.40
   1   3 -12   67.09    8.10
  -1   3  12   69.29    3.40
   0  -3 -12   10.30    1.10
   0  -3  12    8.80    0.80
   0  -3  12   10.70    2.70
   0   3  12    9.70    1.00
   0   3  12    6.60    2.50
   0   3 -12   14.10    4.20
   0   3 -12   11.10    1.20
  -1  -3 -12  733.43   27.00
   1  -3  12  716.53   32.80
   1  -3  12  706.43   32.10
   1  -3  12  713.93   26.50
   1   3  12  742.23   32.60
  -1   3 -12  707.33   36.70
   1   3  12  709.13   34.40
  -1   3 -12  722.23   27.20
   2  -3  12    4.10    2.50
   2  -3  12   -0.20    1.90
  -2  -3 -12    2.40    0.70
  -2   3 -12    8.20    3.80
  -2   3 -12    4.20    0.90
   2   3  12   -2.40    2.90
   2   3  12   -2.10    2.40
  -3  -3 -12    1.80    0.50
  -3   3 -12    2.90    0.70
  -4  -3 -12    1.40    0.50
  -4  -3 -12    1.20    0.40
  -4  -3 -12    1.60    0.40
  -4  -3 -12    1.10    0.40
  -4   3 -12    1.50    0.50
  -4   3 -12    1.70    0.50
  -4   3 -12    1.20    0.50
  -4   3 -12    1.30    0.60
  -5  -3 -12    0.80    0.30
  -5  -3 -12    0.70    0.30
  -5  -3 -12    1.20    0.30
  -5  -3 -12    0.90    0.30
  -5   3 -12    0.40    0.30
  -5   3 -12    0.60    0.30
  -5   3 -12    1.50    0.40
  -6  -4  12   36.00    1.60
  -6  -4  12   39.10    1.60
  -6  -4  12   31.70    1.50
  -6   4  12   28.30    1.70
  -6   4  12   35.00    1.50
  -5  -4  12    1.90    0.40
  -5  -4  12    2.20    0.50
  -5  -4  12    2.20    0.40
  -5  -4  12    1.70    0.40
  -5   4  12    2.10    0.60
  -5   4  12    1.90    0.30
  -5   4  12    2.50    0.40
  -5   4  12    1.90    0.40
  -4  -4  12    0.20    0.20
  -4  -4  12    1.00    0.50
  -4  -4  12    0.20    0.20
  -4  -4  12    0.00    0.20
  -4   4  12    0.00    0.10
  -4   4  12    0.10    0.20
   4   4 -12   -0.60    1.90
  -4   4  12    0.10    0.40
  -4   4  12    0.90    0.40
  -3  -4  12  801.32   29.10
  -3  -4  12  773.82   29.40
  -3  -4  12  797.72   29.00
  -3  -4  12  769.32   29.30
  -3  -4  12  792.02   28.50
  -3   4  12  828.62   29.20
  -3   4  12  699.93   31.60
  -3   4  12  806.52   29.90
  -3   4  12  830.72   29.30
  -2  -4  12   25.90    1.80
  -2  -4  12   25.10    1.80
  -2  -4  12   29.90    1.50
  -2  -4  12   29.10    7.30
  -2  -4  12   28.30    1.70
  -2   4  12   23.80    2.70
  -2   4  12   28.80    1.80
  -2   4  12   26.80    1.80
  -2   4  12   28.80    2.10
  -1  -4  12  479.85   23.80
  -1  -4  12  510.15   18.60
   1   4 -12  502.65   28.40
  -1   4  12  492.65   21.40
  -1   4  12  489.75   19.00
  -1   4  12  488.95   18.70
   0  -4  12   29.50    6.60
   0  -4 -12   34.80    2.10
   0   4 -12   35.80    2.40
   0   4 -12   42.30    9.70
   0   4  12   34.00    3.60
   1  -4  12  590.94   28.50
  -1  -4 -12  625.64   23.20
   1  -4  12  611.34   29.40
  -1   4 -12  622.04   23.60
  -1   4 -12  621.44   34.10
  -2  -4 -12   42.50    2.50
  -2   4 -12   42.10    2.70
  -3  -4 -12    1.30    0.40
  -3   4 -12    1.50    0.40
  -3   4 -12    0.90    0.40
  -3   4 -12    1.80    0.60
  -4  -4 -12    2.00    0.50
  -4  -4 -12    1.90    0.40
   4  -4  12    1.80    0.50
  -4  -4 -12    1.60    0.40
  -4  -4 -12    1.70    0.40
  -4   4 -12    1.50    0.40
  -4   4 -12    1.70    0.50
  -4   4 -12    1.40    0.50
  -4   4 -12    1.60    0.60
  -5  -4 -12    7.10    0.60
  -5  -4 -12    7.50    0.60
  -5   4 -12    6.40    0.80
  -5  -5  12    6.60    0.80
  -5  -5  12    5.50    0.50
  -5   5  12    5.70    0.70
[truncated: 50,061 more chars]
